# Supplementary material for: Phylogenomic analysis of Syngnathidae reveals novel relationships, origins of endemic diversity and variable diversification rates
Source: BMC Biol. 2022 Mar 27;20:75. doi: 10.1186/s12915-022-01271-w (PMC8962102; doi:10.1186/s12915-022-01271-w)
Supplement: Supplementary file 2 — Additional file 2. Table of sampling data for all included specimens. [file 12915_2022_1271_MOESM2_ESM.txt]

	TAXONOMY					ACCESSION NUMBERS										COLLECTION INFORMATION										SEQUENCING STATISTICS	ASSEMBLY STATISTICS
Sample_name	Species	Author	Year	Type locality	Family	Source	accession	biosample_accession	library_ID	instrument_model	filename	filename2	study	bioproject_accession	Longo et al. sequence name	Country: Region	Collection_date	Source	Specimen_voucher	Tissue_number	Altitude	Collected_by	Identified_by	Lat_Lon	Notes	Sequencer	Assembler	Selected	uce-contigs	total-contigs	dupe-probe-matches	loci-dropped	contigs-dropped
Acentronura_tentaculata_Philippines	Acentronura tentaculata	Günther	1870	Red Sea	Syngnathidae	This study	SRR14738067	SAMN19535364	HH-1714	Illumina HiSeq 4000	HH-1714_L002_R1_001.fastq.gz	HH-1714_L002_R2_001.fastq.gz	SRP322792	PRJNA734786	Acentronura_tentaculata	Philippines: Puerto Galera, Coral Cove		CAS	CAS:ICH 247139	HH-1714	-5 m		Beth Moore, Graham Short	13.514921 N 120.983289 E	Station_number=PG-017, Collection_method=SCUBA	Illumina HiSeq 4000	spades	yes	1008	2747	0	20	101
Aeoliscus_strigatus_Palau	Aeoliscus strigatus	(Günther	1861)	Indonesia	Centriscidae	Longo et al. 2017	SRR5439685								aeoliscus_strigatus_CEO32	Palau: PICRC Dock		Longo et al. (2017)	PCW:1720			Peter Wainwright				NextSeq 150bp PE	spades	yes	845	1876	0	148	143
Aeoliscus_strigatus_unknown	Aeoliscus strigatus	(Günther	1861)	Indonesia	Centriscidae	This study	SRR14738284	SAMN19535365	AEOSTRI	Illumina HiSeq 2500	aeo_stri_GCAGGCGTAT_L002_R1_001.fastq.gz	aeo_stri_GCAGGCGTAT_L002_R2_001.fastq.gz	SRP322792	PRJNA734786		Unknown		personal collection	personal:Josefin Stiller:S24162	S24162		Birch Aquarium at Scripps Institution of Oceanography	Josefin Stiller		Source=Birch Aquarium at Scripps Institution of Oceanography	Illumina HiSeq 2500	abyss	yes	1027	15710	0	9	107
Amphelikturus_dendriticus_Belize	Amphelikturus dendriticus	(Barbour	1905)	Bermuda	Syngnathidae	This study	SRR14738290	SAMN19535366	USNM400298-G	Illumina MiSeq	USNM400298-G_S22_L001_R1_001.fastq.gz	USNM400298-G_S22_L001_R2_001.fastq.gz	SRP322792	PRJNA734786		Belize: grass flat in front of Carrie Bow Cay	1-Jun-2008	USNM	USNM:400298			Zachary R. Foltz, Julie H. Mounts, , David G. Smith		16.8026 N 88.0818 W	Field_number=BLZ 8438	Illumina MiSeq	spades	yes	863	1469	0	49	105
Anaora_tentaculata_Palau	Anaora tentaculata	Gray	1835	Indonesia	Callionymidae	Longo et al. 2017	SRR5439684								anaora_tentaculata_CEO61	Palau: inlet between islands w/ fringing reef all around, Neco Bay, Koror		Longo et al. (2017)	FMNH:124391							NextSeq 150bp PE	abyss	yes	918	133257	0	34	51
Anarchopterus_criniger_unknown	Anarchopterus criniger	(Bean & Dresel	1884)	Florida, USA	Syngnathidae	This study	SRR14738301	SAMN19535367	ANACRI	Illumina HiSeq 4000	ANACRI_L002_R1_001.fastq.gz	ANACRI_L002_R2_001.fastq.gz	SRP322792	PRJNA734786		Unknown		personal collection	personal:HH-1108	HH-1108		Aquarium trade				Illumina HiSeq 4000	abyss	yes	1012	25879	0	13	92
Apterygocampus_epinnulatus_Philippines	Apterygocampus epinnulatus	Weber	1913	Indonesia	Syngnathidae	This study	SRR14738231	SAMN19535368	APOEPI-R	Illumina MiSeq	APOEPI-R_S28_L001_R1_001.fastq.gz	APOEPI-R_S28_L001_R2_001.fastq.gz	SRP322792	PRJNA734786		Philippines		personal collection	personal:HH-1864	HH-1864						Illumina MiSeq	spades	yes	813	968	0	10	125
Aulostomus_chinensis_Philippines	Aulostomus chinensis	(Linnaeus	1766)	Indonesia	Aulostomidae	Longo et al. 2017	SRR5439683								aulostomus_chinensis_CEO20	Philippines: Aniliao/Maricaban Island		Longo et al. (2017)	SJL004			Sarah Longo	Sarah Longo			NextSeq 150bp PE	spades	yes	755	4303	0	329	133
Aulostomus_maculatus_Curacao	Aulostomus maculatus	Valenciennes	1841	Dominican Republic	Aulostomidae	Longo et al. 2017	SRR5439682								aulostomus_maculatus2_CEO156	Curacao		Longo et al. (2017)	PCW:3493			Peter Wainwright	Peter Wainwright			NextSeq 150bp PE	abyss	yes	1082	135735	0	36	61
Bhanotia_fasciolata_Philippines	Bhanotia fasciolata	(Duméril	1870)	Indonesia	Syngnathidae	This study	SRR14738242	SAMN19535369	HH-1706	Illumina HiSeq 4000	HH-1706_L002_R1_001.fastq.gz	HH-1706_L002_R2_001.fastq.gz	SRP322792	PRJNA734786		Philippines: Lubang, Tagbac/Protacio	06-Sep-2007	personal collection	personal:HH-1706	HH-1706		Beth Moore, Peri Paleracio		13.839417 N 120.084833 E	LB-005	Illumina HiSeq 4000	spades	yes	977	2833	0	14	119
Bryx_randalli_Panama	Bryx randalli	(Herald	1965)	Venezuela	Syngnathidae	This study	SRR14738253	SAMN19535370	BRYRAN	Illumina HiSeq 4000	BRYRAN_L002_R1_001.fastq.gz	BRYRAN_L002_R2_001.fastq.gz	SRP322792	PRJNA734786		Panama: Cayo Roldan reef, Bahia Almirante, Bocas del Toro	17-May-2016	CAS	CAS:ICH 241516	HH-1825	-2 m	Matthieu LeRay	Graham Short	9.288890 N 82.393958 W		Illumina HiSeq 4000	abyss	yes	1001	21726	0	12	104
Callionymus_delicatulus_unknown	Callionymus delicatulus	Smith	1963	Seychelles	Callionymidae	Longo et al. 2017	SRR5439679								callionymus_delicatulus_CEO94	Unknown		Longo et al. (2017)		KU:7248						NextSeq 150bp PE	spades	yes	936	1333	0	3	113
Calliurichthys_grossi_Australia	Calliurichthys grossi	(Ogilby	1910)	Queensland, Australia	Callionymidae	Longo et al. 2017	SRR5439677								calliurichthys_grossi_CEO150	Australia		Longo et al. (2017)							Station_number=NDF 01-13, Station 36, 18-2-13	NextSeq 150bp PE	spades	yes	978	6651	0	58	114
Calliurichthys_scaber_Australia	Calliurichthys scaber	(McCulloch	1926)	Queensland, Australia	Callionymidae	Longo et al. 2017	SRR5439676								calliurichthys_scaber_CEO64	Australia: near Ballina, New South Wales		Longo et al. (2017)								NextSeq 150bp PE	spades	yes	1022	3511	0	9	110
Campichthys_tryoni_Australia	Campichthys tryoni	(Ogilby	1890)	Queensland, Australia	Syngnathidae	This study	SRR14738302	SAMN19535371	CAMTRY	Illumina HiSeq 4000	CAMTRY_L002_R1_001.fastq.gz	CAMTRY_L002_R2_001.fastq.gz	SRP322792	PRJNA734786		Australia: Southport, Gold Coast Seaway, South West Wall, Queensland	26-Nov-2014	CAS	CAS:ICH 241515	HH-1779	-5 m	Graham Short, Healy Hamilton	Graham Short	27.9424100 S 153.4207540 E		Illumina HiSeq 4000	abyss	yes	963	55278	0	13	54
Centriscus_scutatus_Philippines	Centriscus scutatus	Linnaeus	1758	East India	Centriscidae	Longo et al. 2017	SRR5439675								centriscus_scutatus1_CEO59	Philippines: Aniliao/Maricaban Island		Longo et al. (2017)	SJL068			Sarah Longo	Sarah Longo			NextSeq 150bp PE	spades	yes	995	6982	0	9	126
Choeroichthys_brachysoma_Philippines	Choeroichthys brachysoma	(Bleeker	1855)	Indonesia	Syngnathidae	This study	SRR14738271	SAMN19535372	CHOBRA2	Illumina HiSeq 4000	CHOBRA2_L002_R1_001.fastq.gz	CHOBRA2_L002_R2_001.fastq.gz	SRP322792	PRJNA734786		Philippines: Luzon Island, Anilao		personal collection	personal:HH-1197	HH-1197		Mark Erdmann	Mark Erdmann, Beth Moore, Norah Saarman	13.683883 N 120.842683 E	Collection_method=SCUBA	Illumina HiSeq 4000	abyss	yes	960	60544	0	22	62
Choeroichthys_brachysoma_RedSea	Choeroichthys brachysoma	(Bleeker	1855)	Indonesia	Syngnathidae	This study	SRR14738278	SAMN19535373	ROT142	Illumina MiSeq	ROT142_S17_L001_R1_001.fastq.gz	ROT142_S17_L001_R2_001.fastq.gz	SRP322792	PRJNA734786		Saudi Arabia: Farasan Islands		personal collection	personal:ROT142	ROT142			Graham Short			Illumina MiSeq	abyss	yes	973	15837	0	50	79
Choeroichthys_cinctus_Philippines	Choeroichthys cinctus	Dawson	1976	Indonesia	Syngnathidae	This study	SRR14738285	SAMN19535374	CHOCIN	Illumina HiSeq 4000	CHOCIN_L002_R1_001.fastq.gz	CHOCIN_L002_R2_001.fastq.gz	SRP322792	PRJNA734786		Philippines: Mabini, Sepok Wall	6-May-2011	CAS	CAS:ICH 233283	HH-1691		Dave Catina	Beth Moore, Healy Hamilton	13.68778 N 120.82691 E	Station_number=Hep-39, Expedition=Hearst Philippine Biodiversity Expedition, Original_identifier=DC1141, Collection_method=SCUBA	Illumina HiSeq 4000	abyss	yes	952	55771	0	16	43
Choeroichthys_sculptus_Fiji	Choeroichthys sculptus	(Günther	1870)	Fiji	Syngnathidae	This study	SRR14738076	SAMN19535375	HH-0749	Illumina HiSeq 4000	HH-0749_L002_R1_001.fastq.gz	HH-0749_L002_R2_001.fastq.gz	SRP322792	PRJNA734786		Fiji	2006	personal collection	personal:HH-0749	HH-0749		David Greenfield	David Greenfield	17.44252 S 178.95284 E	ID=G06-172, Station=HH-0UNKN	Illumina HiSeq 4000	abyss	yes	987	31546	0	57	81
Choeroichthys_suillus_Australia	Choeroichthys suillus	Whitley	1951	Queensland, Australia	Syngnathidae	This study	SRR14738087	SAMN19535376	CHOBRA	Illumina HiSeq 4000	CHOBRA_L002_R1_001.fastq.gz	CHOBRA_L002_R2_001.fastq.gz	SRP322792	PRJNA734786		Australia: Bullocky Point Reef, Darwin Harbor, Northern Territory	14-Nov-2008	MAGNT	MAGNT<AUS>:S 16708-034	A 02124		H. Larson & party	Graham Short	12.436 S 130.829 E	Site_code=HL 08-05	Illumina HiSeq 4000	abyss	yes	835	42995	0	132	37
Choeroichthys_suillus_Palau	Choeroichthys suillus	Whitley	1951	Queensland, Australia	Syngnathidae	Longo et al. 2017	SRR5439674								choeroichthys_sculptus_CEO3	Palau: NW reef of Palau, just south of Tabletop Reef, near Kayangel		Longo et al. (2017)	FMNH:124392							NextSeq 150bp PE	abyss	yes	973	219827	0	20	53
Corythoichthys_amplexus_Fiji	Corythoichthys amplexus	Dawson & Randall	1975	Fiji	Syngnathidae	Longo et al. 2017	SRR5439673								corythoichthys_amplexus_CEO80	Fiji: Nananui-i-cake Island, East shore	15-Mar-2002	Longo et al. (2017)	CAS:221475/KU:4533	KU:4533	-1-5 m	David W. Greenfield, Ken Longenecker, Ross C. Langston, John E. Randall		17.3243333 S 178.2375 E		NextSeq 150bp PE	spades	yes	913	3105	0	81	112
Corythoichthys_amplexus_NewCaledonia	Corythoichthys amplexus	Dawson & Randall	1975	Fiji	Syngnathidae	This study	SRR14738288	SAMN19535377	HH-0836	Illumina HiSeq 4000	HH-0836_L002_R1_001.fastq.gz	HH-0836_L002_R2_001.fastq.gz	SRP322792	PRJNA734786		New Caledonia: Lifou, Xepenehe	11-Oct-2008	personal collection	personal:HH-0836	HH-0836		Graham Short, Healy Hamilton	Graham Short, Healy Hamilton	20.7972222 S 167.1555556 E	Collection_method=SCUBA	Illumina HiSeq 4000	abyss	yes	989	19849	0	12	96
Corythoichthys_benedetto_Indonesia	Corythoichthys benedetto	Allen & Erdmann	2008	Indonesia	Syngnathidae	This study	SRR14738108	SAMN19535378	CORBEN	Illumina HiSeq 4000	CORBEN_L002_R1_001.fastq.gz	CORBEN_L002_R2_001.fastq.gz	SRP322792	PRJNA734786		Indonesia: Yilliet, SE Misool	17-Feb-2011	personal collection	personal:HH-1515	HH-1515		Mark Erdmann	Gerry Allen, Mark Erdmann			Illumina HiSeq 4000	abyss	yes	976	37909	0	12	85
Corythoichthys_flavofasciatus_RedSea	Corythoichthys flavofasciatus	(Rüppell	1838)	Red Sea	Syngnathidae	This study	SRR14738119	SAMN19535379	RS6859	Illumina MiSeq	RS6859_S14_L001_R1_001.fastq.gz	RS6859_S14_L001_R2_001.fastq.gz	SRP322792	PRJNA734786		Saudi Arabia: Thuwal, Fesar West	3-Apr-2014	personal collection	personal:RS6859	RS6859	-2.5 m	Darren Coker, Alex Kattan, Remy Gaitins, Joseph DiBattista		22.237703 N 39.007686 E		Illumina MiSeq	abyss	yes	982	6030	0	15	81
Corythoichthys_flavofasciatus_RedSea2	Corythoichthys flavofasciatus	(Rüppell	1838)	Red Sea	Syngnathidae	This study	SRR14738130	SAMN19535380	ROT143	Illumina MiSeq	ROT143_S15_L001_R1_001.fastq.gz	ROT143_S15_L001_R2_001.fastq.gz	SRP322792	PRJNA734786		Saudi Arabia: Farasan Islands		personal collection	personal:ROT143	ROT143			Graham Short			Illumina MiSeq	abyss	yes	938	14159	0	65	70
Corythoichthys_haematopterus_Indonesia	Corythoichthys haematopterus	(Bleeker	1851)	Indonesia	Syngnathidae	This study	SRR14738289	SAMN19535381	HH-1436	Illumina HiSeq 4000	HH-1436_L002_R1_001.fastq.gz	HH-1436_L002_R2_001.fastq.gz	SRP322792	PRJNA734786		Indonesia: West Papua, Manokwari, Polres	12-Dec-2010	personal collection	personal:HH-1436	HH-1436		Markus Krey	Hamid Toha		ID=1134	Illumina HiSeq 4000	spades	yes	976	2350	0	10	111
Corythoichthys_haematopterus_Kenya	Corythoichthys haematopterus	(Bleeker	1851)	Indonesia	Syngnathidae	This study	SRR14738151	SAMN19535382	HIPHEP	Illumina HiSeq 4000	HIPHEP-II_L002_R1_001.fastq.gz	HIPHEP-II_L002_R2_001.fastq.gz	SRP322792	PRJNA734786		Kenya: in front of Vindigo Cottages, Diani beach	13-Nov-2009	SAIAB	SAIAB:96165	TZW-585				4.298650 S 39.586183 E		Illumina HiSeq 4000	spades	yes	943	2463	0	39	113
Corythoichthys_haematopterus_Philippines1	Corythoichthys haematopterus	(Bleeker	1851)	Indonesia	Syngnathidae	Longo et al. 2017	SRR5439671								corythoichthys_haemopterus_CEO34	Philippines: Aniliao/Maricaban Island		Longo et al. (2017)	SJL081			Sarah Longo	Sarah Longo			NextSeq 150bp PE	abyss	yes	994	90437	0	14	84
Corythoichthys_haematopterus_Philippines2	Corythoichthys haematopterus	(Bleeker	1851)	Indonesia	Syngnathidae	This study	SRR14738162	SAMN19535383	CORFLA	Illumina HiSeq 4000	CORFLA_L002_R1_001.fastq.gz	CORFLA_L002_R2_001.fastq.gz	SRP322792	PRJNA734786		Philippines		personal collection	personal:CAS CF	CAS CF						Illumina HiSeq 4000	spades	yes	978	2688	0	18	108
Corythoichthys_haematopterus_Tanzania	Corythoichthys haematopterus	(Bleeker	1851)	Indonesia	Syngnathidae	This study	SRR14738173	SAMN19535384	CORHAE2	Illumina HiSeq 4000	CORHAE2_L002_R1_001.fastq.gz	CORHAE2_L002_R2_001.fastq.gz	SRP322792	PRJNA734786		Tanzania: fish market, Matemwe, north eastern Zanzibar, Zanzibar	01-Nov-2009	SAIAB	SAIAB:87117	TZW-316				5.854900 S 39.355950 E		Illumina HiSeq 4000	spades	yes	923	3465	0	66	120
Corythoichthys_intestinalis_NorthernMarianaIslands	Corythoichthys intestinalis	(Bleeker	1851)	Indonesia	Syngnathidae	Longo et al. 2017	SRR5439670								corythoichthys_intestinalis1_CEO86	USA: WW II tank off Royal Taga Beach Club, Garapan Lagoon, Saipan, Northern Mariana Islands	21-May-2003	Longo et al. (2017)	KU:32512	KU:5633	-2 m	Andrew C. Bentley, Kate A. Moots, Phillip C. Heemstra, Elaine Heemstra		15.1608 N 145.7053 E		NextSeq 150bp PE	abyss	yes	994	115000	0	25	76
Corythoichthys_intestinalis_NorthernMarianaIslands2	Corythoichthys intestinalis	(Bleeker	1851)	Indonesia	Syngnathidae	Longo et al. 2017	SRR5439672								corythoichthys_flavofasciatus_CEO92	USA: Tanapag lagoon inside barrier reef, Saipan, Northern Mariana Islands	13-May-2003	Longo et al. (2017)	KU:32438	KU:5470	-5-6 m	Andrew C. Bentley, Kate A. Moots, Phillip C. Heemstra, Elaine Heemstra		15.2455 N 145.7345 E		NextSeq 150bp PE	spades	yes	960	3833	0	9	110
Corythoichthys_nigripectus_NewCaledonia	Corythoichthys nigripectus	Harald	1953	Bikini Atoll	Syngnathidae	This study	SRR14738184	SAMN19535385	CORNIG	Illumina HiSeq 4000	CORNIG_L002_R1_001.fastq.gz	CORNIG_L002_R2_001.fastq.gz	SRP322792	PRJNA734786		New Caledonia: Recif Shelter, Lifou	15-Oct-2008	personal collection	personal:HH-0846	HH-0846		Graham Short, Healy Hamilton	Graham Short, Healy Hamilton	21.0000000 S 167.2019444 E		Illumina HiSeq 4000	spades	yes	984	2123	0	13	108
Corythoichthys_polynotatus_Guam	Corythoichthys polynotatus	Dawson	1977	Palau	Syngnathidae	This study	SRR14738195	SAMN19535386	CORHAE1	Illumina HiSeq 4000	CORHAE1_L002_R1_001.fastq.gz	CORHAE1_L002_R2_001.fastq.gz	SRP322792	PRJNA734786		USA: Bile Bay, Merizo Pier Park, Guam, Mariana Islands	17-Aug-2013	YPM	YPM:ICH 026479		-1-13 m	A. Dornburg, M.C. Brandley, D.L. Warren, Y. Iglesias			Collection_site=reef and walls along channel of Bile Bay, Field_number=AD13-12	Illumina HiSeq 4000	spades	yes	911	2341	0	98	118
Corythoichthys_schultzi_Japan	Corythoichthys schultzi	Herald	1953	Bikini Atoll	Syngnathidae	This study	SRR14738206	SAMN19535387	CORSCH	Illumina HiSeq 4000	CORSCH_L002_R1_001.fastq.gz	CORSCH_L002_R2_001.fastq.gz	SRP322792	PRJNA734786		Japan: Sesoko Station, Motobu, Okinawa	12-Aug-2009	personal collection	personal:HH-1212	HH-1212		Morgan McCarthy	Beth Moore	26.6378528 N 127.8658917 E		Illumina HiSeq 4000	spades	yes	991	2699	0	12	106
Corythoichthys_schultzi_Seychelles	Corythoichthys schultzi	Herald	1953	Bikini Atoll	Syngnathidae	Longo et al. 2017	SRR5439669								corythoichthys_schultzi_CEO72	Seychelles: Anse du Riz, Baie Ternay, Cap Ternay, Mahe	15-Apr-2005	Longo et al. (2017)	SAIAB:76102/KU:6770	KU:6770	-15 m	Andrew C. Bentley, Kate A. Moots, Malcom J. Smale, Elaine Heemstra		4.6366667 S 55.3751667 E		NextSeq 150bp PE	abyss	yes	876	122056	0	167	56
Cosmocampus_albirostris_Florida	Cosmocampus albirostris	(Kaup	1856)	Bahia	Syngnathidae	This study	SRR14738295	SAMN19535388	COSALB2	Illumina HiSeq 4000	COSALB2_L002_R1_001.fastq.gz	COSALB2_L002_R2_001.fastq.gz	SRP322792	PRJNA734786		USA: Gulf of Mexico, FL	11-Jun-2014	FWRI	FWRI:FSBC 028533	FWRI 02775				28.10733 N 84.15000 W		Illumina HiSeq 4000	spades	yes	974	3164	0	14	116
Cosmocampus_albirostris_Mexico	Cosmocampus albirostris	(Kaup	1856)	Bahia	Syngnathidae	This study	SRR14738299	SAMN19535389	COSALB3	Illumina HiSeq 4000	COSALB3_L002_R1_001.fastq.gz	COSALB3_L002_R2_001.fastq.gz	SRP322792	PRJNA734786		Mexico: Cozumel	Oct-2009	personal collection	personal:HH-1257	HH-1257		H. Hamilton and G. Short	Beth Moore, Norah Saarman			Illumina HiSeq 4000	spades	yes	957	3137	0	13	127
Cosmocampus_arctus_California1	Cosmocampus arctus	(Jenkins & Evermann	1889)	California, USA	Syngnathidae	Longo et al. 2017	SRR5439668								cosmocampus_arctus_CEO26	California, USA	10-Mar-2010	Longo et al. (2017)	SIO:Marine Vertebrates 10-81			MBC App. Environ. Sci.		33.920 N 118.440 W	Station_number=SGSHT	NextSeq 150bp PE	spades	yes	893	1624	0	6	115
Cosmocampus_arctus_California2	Cosmocampus arctus	(Jenkins & Evermann	1889)	California, USA	Syngnathidae	This study	SRR14738300	SAMN19535390	COSARC1	Illumina HiSeq 4000	COSARC1_L002_R1_001.fastq.gz	COSARC1_L002_R2_001.fastq.gz	SRP322792	PRJNA734786		USA: La Jolla, CA		personal collection	personal:HH-1794	HH-1794				32.860698 N 117.257262 W		Illumina HiSeq 4000	spades	yes	963	2814	0	20	120
Cosmocampus_arctus_GulfCalifornia	Cosmocampus arctus	(Jenkins & Evermann	1889)	California, USA	Syngnathidae	This study	SRR14738218	SAMN19535391	COSHER	Illumina HiSeq 4000	COSHER_L002_R1_001.fastq.gz	COSHER_L002_R2_001.fastq.gz	SRP322792	PRJNA734786		Mexico: Puerto Refugio, Baja California Sur	21-Jul-2010	SIO	SIO:Marine Vertebrates 11-100			Grant Galland, J Lund		29.543 N 113.557 W	Collection_method=rotenone, SCUBA, Station_number=GRG1016, Habitat=lots of macroalgae	Illumina HiSeq 4000	spades	yes	1005	1567	0	8	90
Cosmocampus_balli_Hawaii	Cosmocampus balli	(Fowler	1925)	Hawaii, USA	Syngnathidae	This study	SRR14738219	SAMN19535392	COSBAL	Illumina HiSeq 4000	COSBAL_L002_R1_001.fastq.gz	COSBAL_L002_R2_001.fastq.gz	SRP322792	PRJNA734786		USA: South Shore, Oahu, HI		personal collection	personal:HH-1429	HH-1429		John Earle?	John Earle?	21.31 N 157.97 W		Illumina HiSeq 4000	spades	yes	1009	3393	0	13	109
Cosmocampus_banneri_Japan	Cosmocampus banneri	(Herald & Randall	1972)	Ryukyu Islands	Syngnathidae	This study	SRR14738220	SAMN19535393	HALSPI	Illumina MiSeq	HALSPI-G_S30_L001_R1_001.fastq.gz	HALSPI-G_S30_L001_R2_001.fastq.gz	SRP322792	PRJNA734786		Japan: off Chabana, Yoron, Oshima-gun, Yoron-jima island, Amami Islands, Kagoshima	15-Mar-2015	KAUM	KAUM:I 70978		-8 m	Keita Koeda		27.05633 N 128.40533 E	Collection_method=hand net	Illumina MiSeq	spades	yes	754	985	0	19	91
Cosmocampus_banneri_Philippines	Cosmocampus banneri	(Herald & Randall	1972)	Ryukyu Islands	Syngnathidae	This study	SRR14738221	SAMN19535394	COSBAN3	Illumina HiSeq 4000	COSBAN3_L002_R1_001.fastq.gz	COSBAN3_L002_R2_001.fastq.gz	SRP322792	PRJNA734786		Philippines		personal collection	personal:CAS CB	CAS CB						Illumina HiSeq 4000	spades	yes	920	1098	0	3	121
Cosmocampus_banneri_RedSea	Cosmocampus banneri	(Schultz	1943)	Samoa	Syngnathidae	This study	SRR14738222	SAMN19535395	ROT14	Illumina MiSeq	ROT14_S7_L001_R1_001.fastq.gz	ROT14_S7_L001_R2_001.fastq.gz	SRP322792	PRJNA734786		Saudi Arabia: Thuwal		personal collection	personal:ROT14	ROT14			Graham Short			Illumina MiSeq	abyss	yes	850	20103	0	20	29
Cosmocampus_banneri_RedSea2	Cosmocampus banneri	(Schultz	1943)	Samoa	Syngnathidae	This study	SRR14738223	SAMN19535396	ROT86	Illumina MiSeq	ROT86_S19_L001_R1_001.fastq.gz	ROT86_S19_L001_R2_001.fastq.gz	SRP322792	PRJNA734786		Saudi Arabia: Farasan Islands		personal collection	personal:ROT86	ROT86						Illumina MiSeq	abyss	yes	1040	27179	0	65	48
Cosmocampus_brachycephalus_Florida	Cosmocampus brachycephalus	(Poey	1868)	Cuba	Syngnathidae	This study	SRR14738224	SAMN19535397	COSBRA	Illumina HiSeq 4000	COSBRA_L002_R1_001.fastq.gz	COSBRA_L002_R2_001.fastq.gz	SRP322792	PRJNA734786		USA: Tavernier, FL		personal collection	personal:HH-1800	HH-1800				25.014262 N 80.516797 W		Illumina HiSeq 4000	spades	yes	942	2402	0	15	129
Cosmocampus_darrosanus_Indonesia	Cosmocampus darrosanus	(Dawson & Randall	1975)	Amirante Islands	Syngnathidae	This study	SRR14738225	SAMN19535398	HH-1421	Illumina HiSeq 4000	HH-1421_L002_R1_001.fastq.gz	HH-1421_L002_R2_001.fastq.gz	SRP322792	PRJNA734786		Indonesia: Komodo Island, Tg. Slawi	09-Sep-2010	personal collection	personal:HH-1421	HH-1421		Mark Erdmann	Mark Erdmann, Gerry Allen	8.601623 S 119.493149 E		Illumina HiSeq 4000	spades	yes	990	3313	0	16	116
Cosmocampus_elucens_Florida	Cosmocampus elucens	(Poey	1868)	Cuba	Syngnathidae	This study	SRR14738226	SAMN19535399	HH-1087	Illumina HiSeq 4000	HH-1087_L002_R1_001.fastq.gz	HH-1087_L002_R2_001.fastq.gz	SRP322792	PRJNA734786		USA: Blue Heron Bridge, FL	09-Feb-2009	personal collection	personal:HH-1087	HH-1087		Healy Hamilton	Beth Moore			Illumina HiSeq 4000	abyss	yes	1009	14317	0	14	86
Cosmocampus_hildebrandi_Florida	Cosmocampus hildebrandi	(Herald	1965)	Florida, USA	Syngnathidae	This study	SRR14738227	SAMN19535400	COSALB1-G	Illumina MiSeq	COSALB1-G_S16_L001_R1_001.fastq.gz	COSALB1-G_S16_L001_R2_001.fastq.gz	SRP322792	PRJNA734786		USA: Gulf of Mexico, south of St. Petersburg, FL	5-Mar-2011	FLMNH	UF:Ichthyology 180315	2011-0035		Gustav Paulay		26.4102 N 82.4034 W		Illumina MiSeq	spades	yes	667	919	0	25	109
Cosmocampus_investigatoris_Kuwait	Cosmocampus investigatoris	Hora	1926	Burma	Syngnathidae	This study	SRR14738228	SAMN19535401	IS4_PF2	Illumina MiSeq	IS4-PF2_S16_L001_R1_001.fastq.gz	IS4-PF2_S16_L001_R2_001.fastq.gz	SRP322792	PRJNA734786		Kuwait	5-May-2015	personal collection	personal:IS4_PF2	IS4_PF2	-3 m	Don Pereira	Graham Short			Illumina MiSeq	abyss	yes	979	51214	0	19	41
Cosmocampus_maxweberi_Philippines	Cosmocampus maxweberi	(Whitley	1933)	Samoa	Syngnathidae	Longo et al. 2017	SRR5439650								festucalex_wassi_CEO10	Philippines: Aniliao/Maricaban Island		Longo et al. (2017)	SJL099			Sarah Longo	Sarah Longo			NextSeq 150bp PE	spades	yes	987	5655	0	10	108
Dactyloptena_orientalis_Philippines	Dactyloptena orientalis	(Cuvier	1829)	India	Dactylopteridae	Longo et al. 2017	SRR5439666								dactyloptena_orientalis_CEO33	Philippines: Aniliao/Maricaban Island		Longo et al. (2017)		SJL035						NextSeq 150bp PE	spades	yes	946	1230	0	28	113
Dactyloptena_peterseni_NorthernMarianaIslands	Dactyloptena peterseni	(Nyström	1887)	Japan	Dactylopteridae	Longo et al. 2017	SRR5439665								dactylopterus_peterseni_CEO69	USA: Lau Lau Bay, Saipan, Northern Mariana Islands		Longo et al. (2017)		KU:5714						NextSeq 150bp PE	spades	yes	1045	25283	0	22	115
Dactylopterus_volitans_Belize	Dactylopterus volitans	(Linnaeus	1758)	Mediterranean Sea	Dactylopteridae	Longo et al. 2017	SRR5439664								dactylopterus_volitans_CEO70	Belize: plankton net off dock, Carrie Bow Cay		Longo et al. (2017)		KU:237						NextSeq 150bp PE	spades	yes	1033	38812	0	23	112
Dactylopus_dactylopus_unknown	Dactylopus dactylopus	(Valenciennes	1837)	Unknown	Callionymidae	Longo et al. 2017	SRR5439663								dactylopus_dactylopus_CEO22	Unknown		Longo et al. (2017)		PCW4280		Aquarium hobby trade				NextSeq 150bp PE	spades	yes	629	12555	0	486	145
Diplogrammus_goramensis_NorthernMarianaIslands	Diplogrammus goramensis	(Bleeker	1858)	Indonesia	Callionymidae	Longo et al. 2017	SRR5439662								diplogrammus_goramensis_CEO93	USA: Lau Lau beach to far left, SE side of Island, Saipan, Northern Mariana Islands		Longo et al. (2017)		KU:5682						NextSeq 150bp PE	spades	yes	1003	26631	0	26	113
Doryichthys_boaja_Malaysia1	Doryichthys boaja	(Bleeker	1850)	Indonesia	Syngnathidae	This study	SRR14738229	SAMN19535402	DORBOA2	Illumina HiSeq 4000	DORBOA2_L002_R1_001.fastq.gz	DORBOA2_L002_R2_001.fastq.gz	SRP322792	PRJNA734786		Malaysia		personal collection	personal	Doryichthys boaja 1						Illumina HiSeq 4000	abyss	yes	981	2087	0	16	70
Doryichthys_boaja_Malaysia2	Doryichthys boaja	(Bleeker	1850)	Indonesia	Syngnathidae	This study	SRR14738230	SAMN19535403	DORBOA2-b	Illumina HiSeq 4000	DORBOA2b_L002_R1_001.fastq.gz	DORBOA2b_L002_R2_001.fastq.gz	SRP322792	PRJNA734786		Malaysia		personal collection	personal	Doryichthys boaja 2						Illumina HiSeq 4000	spades	yes	1011	2302	0	12	108
Doryichthys_boaja_unknown	Doryichthys boaja	(Bleeker	1850)	Indonesia	Syngnathidae	Longo et al. 2017	SRR5439661								doryichthys_boaja_CEO141	Unknown		Longo et al. (2017)				Axel Meyer	Axel Meyer			NextSeq 150bp PE	spades	yes	993	5925	0	11	113
Doryichthys_contiguus_Thailand	Doryichthys contiguus	Kottelat	2000	Laos	Syngnathidae	This study	SRR14738232	SAMN19535404	DORCON	Illumina HiSeq 4000	DORCON_L002_R1_001.fastq.gz	DORCON_L002_R2_001.fastq.gz	SRP322792	PRJNA734786		Thailand: Phit/Trat River, Trat, Khlong Peed at Ban Khlong Peed	29-Jan-2014	FLMNH	UF:Ichthyology 235941	2014-0124				12.46815 N 102.6160167 E		Illumina HiSeq 4000	spades	yes	786	12264	0	316	104
Doryichthys_martensii_unknown	Doryichthys martensii	(Peters	1868)	Indonesia	Syngnathidae	This study	SRR14738233	SAMN19535405	HH-1202	Illumina HiSeq 4000	HH-1202_L002_R1_001.fastq.gz	HH-1202_L002_R2_001.fastq.gz	SRP322792	PRJNA734786		Sri Lanka	27-Mar-2008	CAS	CAS:ICH 235692	HH-1202						Illumina HiSeq 4000	abyss	yes	1011	50143	0	15	94
Doryichthys_martensii_unknown2	Doryichthys martensii	(Peters	1868)	Indonesia	Syngnathidae	This study	SRR14738234	SAMN19535406	MICCUN	Illumina HiSeq 4000	MICCUN_L002_R1_001.fastq.gz	MICCUN_L002_R2_001.fastq.gz	SRP322792	PRJNA734786		Unknown		personal collection	personal:HH-1803	HH-1803		Aquarium trade				Illumina HiSeq 4000	abyss	yes	986	154459	0	17	66
Doryichthys_martensii_unknown3	Doryichthys martensii	(Peters	1868)	Indonesia	Syngnathidae	Longo et al. 2017	SRR5439660								doryichthys_martensii_CEO19	Unknown		Longo et al. (2017)	PCW:4286			Aquarium trade, Peter Wainwright	Peter Wainwright			NextSeq 150bp PE	spades	yes	997	28967	0	18	112
Doryrhamphus_bicarinatus_SouthAfrica	Doryrhamphus bicarinatus	Dawson	1981	South Africa	Syngnathidae	This study	SRR14738235	SAMN19535407	DORBIC	Illumina HiSeq 4000	DORBIC_L002_R1_001.fastq.gz	DORBIC_L002_R2_001.fastq.gz	SRP322792	PRJNA734786		South Africa: Landers Reef	06-Jun-2007	SAIAB	SAIAB:83117	GG07-A156				30.312222 S 30.762778 E		Illumina HiSeq 4000	spades	yes	971	2358	0	17	127
Doryrhamphus_californiensis_GulfCalifornia	Doryrhamphus californiensis	Fritzsche	1980	western Mexico	Syngnathidae	This study	SRR14738236	SAMN19535408	S23871	Illumina HiSeq 4000	S23871_L002_R1_001.fastq.gz	S23871_L002_R2_001.fastq.gz	SRP322792	PRJNA734786		Mexico: Pichilingue, La Paz, Baja California Sur	15-Nov-2001	SIO	SIO:Marine Vertebrates 02-16	S23871		Matt Craig		24.167 N 110.300 W	Station_number=MTC 100	Illumina HiSeq 4000	spades	yes	920	1181	0	7	71
Doryrhamphus_excisus_Guam	Doryrhamphus excisus sp3	Kaup	1856	Indonesia?	Syngnathidae	This study	SRR14738237	SAMN19535409	DOREXC3	Illumina HiSeq 4000	DOREXC3_L002_R1_001.fastq.gz	DOREXC3_L002_R2_001.fastq.gz	SRP322792	PRJNA734786		USA: Guam, Pago Bay	24-Aug-2013	YPM	YPM:ICH 026605	field # AD13-24	2-4 ft					Illumina HiSeq 4000	abyss	yes	1030	396003	0	33	88
Doryrhamphus_excisus_MarquesasIslands	Doryrhamphus excisus sp1	Kaup	1856	Indonesia?	Syngnathidae	Longo et al. 2017	SRR5439659								doryrhamphus_excisus1_CEO137	French Polynesia: Marquesas Islands		Longo et al. (2017)				Axel Meyer	Axel Meyer			NextSeq 150bp PE	spades	yes	999	8344	0	10	108
Doryrhamphus_excisus_NorthernMarianaIslands	Doryrhamphus excisus sp3	Kaup	1856	Indonesia?	Syngnathidae	This study	SRR14738238	SAMN19535410	DOREXC1_KU:IT:5524	Illumina HiSeq 4000	DOREXC1_L002_R1_001.fastq.gz	DOREXC1_L002_R2_001.fastq.gz	SRP322792	PRJNA734786		Northern Mariana Islands: east side of island, reef steps near tank beach, Saipan	16-May-2003	SAIAB/KU	SAIAB:86003	KU:IT:5524	-1 m	Andrew C. Bentley, Kate A. Moots, Phillip C. Heemstra, Elaine Heemstra		15.1774997711 N 145.7846984863 E	Field_number=ACB 03-04	Illumina HiSeq 4000	spades	yes	1009	200375	0	14	110
Doryrhamphus_excisus_Philippines	Doryrhamphus excisus sp2	Kaup	1856	Indonesia?	Syngnathidae	This study	SRR14738239	SAMN19535411	HH-1724	Illumina HiSeq 4000	HH-1724_L002_R1_001.fastq.gz	HH-1724_L002_R2_001.fastq.gz	SRP322792	PRJNA734786		Philippines: Bethlehem, Anilao	Jun-2011	personal collection	personal:HH-1724	HH-1724		Peri Paleracio	Beth Moore		Collection_method=SCUBA	Illumina HiSeq 4000	spades	yes	1003	2840	0	13	109
Doryrhamphus_excisus_Seychelles	Doryrhamphus excisus sp1	Kaup	1856	Indonesia?	Syngnathidae	This study	SRR14738240	SAMN19535412	DOREXC2_KU:IT:7147	Illumina HiSeq 4000	DOREXC2_L002_R1_001.fastq.gz	DOREXC2_L002_R2_001.fastq.gz	SRP322792	PRJNA734786		Seychelles: north side, Ile Aux Vaches, Cap Ternay, Mahe	02-May-2005	SAIAB/KU	SAIAB:78058	KU:IT:7147	-13 m	Kate A. Moots, Malcolm J. Smale, Phillip C. Heemstra, Elaine Heemstra		4.6858000755 S 55.4355010986 E	Field_number=PCH 2005-34	Illumina HiSeq 4000	abyss	yes	1046	334757	0	23	81
Doryrhamphus_janssi_Palau1	Doryrhamphus janssi	(Herald & Randall	1972)	Palau	Syngnathidae	This study	SRR14738241	SAMN19535413	DORJAN1	Illumina HiSeq 4000	DORJAN1-II_L002_R1_001.fastq.gz	DORJAN1-II_L002_R2_001.fastq.gz	SRP322792	PRJNA734786		Palau: coral reef lagoon W of Ngarchelong Island	03-Apr-2006	FMNH	FMNH:ICHTHY 119185		-5-23 m	Palau 2006 Team		7.698889 N 134.600833 E	Field_number=PAL06-31	Illumina HiSeq 4000	abyss	yes	997	456471	0	58	82
Doryrhamphus_janssi_Palau2	Doryrhamphus janssi	(Herald & Randall	1972)	Palau	Syngnathidae	Longo et al. 2017	SRR5439658								doryrhamphus_janssi_CEO2	Palau: coral reef lagoon W of Ngarchelong Island, Ngarchelong		Longo et al. (2017)	FMNH:119185							NextSeq 150bp PE	spades	yes	990	48598	0	24	118
Doryrhamphus_japonicus_Japan	Doryrhamphus japonicus	Araga & Yoshino	1975	Japan	Syngnathidae	This study	SRR14738243	SAMN19535414	DORJAP2	Illumina HiSeq 4000	DORJAP2_L002_R1_001.fastq.gz	DORJAP2_L002_R2_001.fastq.gz	SRP322792	PRJNA734786		Japan: Sesoko Station, Motobu, Okinawa	26-Jun-2009	personal collection	personal:HH-1213	HH-1213	-7-2 m	Morgan McCarthy	Beth Moore	26.637853 N 127.865892 E		Illumina HiSeq 4000	abyss	yes	1041	211042	0	10	97
Doryrhamphus_melanopleura_SocietyIslands	Doryrhamphus melanopleura	(Bleeker	1858)	Cocos Islands	Syngnathidae	This study	SRR14738244	SAMN19535415	DORMEL	Illumina HiSeq 4000	DORMEL-II_L002_R1_001.fastq.gz	DORMEL-II_L002_R2_001.fastq.gz	SRP322792	PRJNA734786		French Polynesia: Scilly Atoll, Society Islands	29-Nov-2014	USNM	USNM:434900	SCIL-011		Jeffrey T. Williams, Serge Planes, Nathalie Tolou, Valeriano Parravicini, Pierre Sasal		16.4943 S 154.703 W	Habitat=lagoon, patch reef at north ed of lagoon surrounded by sand	Illumina HiSeq 4000	abyss	yes	1033	349887	0	46	61
Doryrhamphus_paulus_GulfCalifornia	Doryrhamphus paulus	Fritzsche	1980	Mexico	Syngnathidae	This study	SRR14738245	SAMN19535416	S23876	Illumina HiSeq 4000	S23876_L002_R1_001.fastq.gz	S23876_L002_R2_001.fastq.gz	SRP322792	PRJNA734786		Mexico: Isla Coronado, Baja California Sur	15-Nov-2001	SIO	SIO:Marine Vertebrates 11-92	S23876		G Galland & J Lund			Collection_method=rotenone, SCUBA; Station_number= GRG1008	Illumina HiSeq 4000	spades	yes	948	1487	0	79	97
Draculo_mirabilis_unknown	Draculo mirabilis	Snyder	1911	Japan	Callionymidae	Longo et al. 2017	SRR5439654								eleurgerochir_mirabilis_CEO155	Unknown		Longo et al. (2017)		UW:47890						NextSeq 150bp PE	spades	yes	945	2765	0	6	104
Dunckerocampus_baldwini_Hawaii	Dunckerocampus baldwini	Herald & Randall	1972	Hawaii, USA	Syngnathidae	This study	SRR14738246	SAMN19535417	DORBAL2	Illumina HiSeq 4000	DORBAL2_L002_R1_001.fastq.gz	DORBAL2_L002_R2_001.fastq.gz	SRP322792	PRJNA734786		USA: Lanai Lookout, East Oahu, HI	27-Jan-2011	Bishop Museum	personal:HH-1427	HH-1427		John Earle		21.27512 N 157.68485 W	Collection_method=SCUBA	Illumina HiSeq 4000	spades	yes	896	1087	0	3	120
Dunckerocampus_baldwini_Indonesia	Dunckerocampus baldwini	Herald & Randall	1972	Hawaii, USA	Syngnathidae	This study	SRR14738247	SAMN19535418	DORBAL	Illumina HiSeq 4000	DORBAL_L002_R1_001.fastq.gz	DORBAL_L002_R2_001.fastq.gz	SRP322792	PRJNA734786		Indonesia: patch reef near Rorebo, Cendrawasih	20-Aug-2010	personal collection	personal:HH-1425	HH-1425		Mark Erdmann	Mark Erdmann, Gerry Allen	3.26532 S 135.27253 E		Illumina HiSeq 4000	spades	yes	988	2519	0	16	122
Dunckerocampus_boylei_Philippines	Dunckerocampus boylei	Kuiter	1998	Mauritius	Syngnathidae	Longo et al. 2017	SRR5439656								dunckerocampus_boylei_CEO51	Philippines: Aniliao/Maricaban Island		Longo et al. (2017)	SJL076			Sarah Longo	Sarah Longo			NextSeq 150bp PE	spades	yes	911	17717	0	144	123
Dunckerocampus_boylei_SouthAfrica	Dunckerocampus boylei	Kuiter	1998	Mauritius	Syngnathidae	This study	SRR14738248	SAMN19535419	DUNBOY	Illumina HiSeq 4000	DUNBOY_L002_R1_001.fastq.gz	DUNBOY_L002_R2_001.fastq.gz	SRP322792	PRJNA734786		South Africa: Mini Raggie Cave, Aliwal Shoal	03-Jun-2007	SAIAB	SAIAB:83039	GG07-A016				30.264444 S 30.827778 E		Illumina HiSeq 4000	abyss	yes	1012	66078	0	17	99
Dunckerocampus_chapmani_NewCaledonia	Dunckerocampus chapmani	Herald	1953	New Caledonia	Syngnathidae	This study	SRR14738249	SAMN19535420	HH-0818	Illumina HiSeq 4000	HH-0818_L002_R1_001.fastq.gz	HH-0818_L002_R2_001.fastq.gz	SRP322792	PRJNA734786		New Caledonia: Ile Maitre, Grand Terre	30-Aug-2008	personal collection	personal:HH-0818	HH-0818		Graham Short, Healy Hamilton	Graham Short, Healy Hamilton	22.3165167 S 166.4327167 E	Collection_method=SCUBA	Illumina HiSeq 4000	abyss	yes	1043	11446	0	13	89
Dunckerocampus_dactyliophorus_Philippines	Dunckerocampus dactyliophorus	(Bleeker	1853)	Indonesia	Syngnathidae	Longo et al. 2017	SRR5439655								dunckerocampus_dactyliophorus1_CEO35	Philippines: Aniliao/Maricaban Island		Longo et al. (2017)	SJL010			Sarah Longo	Sarah Longo			NextSeq 150bp PE	spades	yes	981	80307	0	46	112
Dunckerocampus_dactyliophorus_unknown	Dunckerocampus dactyliophorus	(Bleeker	1853)	Indonesia	Syngnathidae	This study	SRR14738250	SAMN19535421	DUNDAC	Illumina HiSeq 2500	ban_pipe_GAGAGTACTA_L002_R1_001.fastq.gz	ban_pipe_GAGAGTACTA_L002_R2_001.fastq.gz	SRP322792	PRJNA734786		Unknown		personal collection	personal:Josefin Stiller:S23666-B	S23666-B		Birch Aquarium at Scripps Institution of Oceanography			mortality 19-Jun-2014	Illumina HiSeq 2500	spades	yes	968	8393	0	12	105
Dunckerocampus_dactyliophorus_unknown2	Dunckerocampus dactyliophorus	(Bleeker	1853)	Indonesia	Syngnathidae	This study	SRR14738251	SAMN19535422	DORJAN3	Illumina HiSeq 4000	DORJAN3_L002_R1_001.fastq.gz	DORJAN3_L002_R2_001.fastq.gz	SRP322792	PRJNA734786		Unknown		personal collection	personal:Josefin Stiller:S23666-A	S23666-A		Birch Aquarium at Scripps Institution of Oceanography			mortality 19-Jun-2014	Illumina HiSeq 4000	abyss	yes	1032	419381	0	17	95
Dunckerocampus_multiannulatus_RedSea	Dunckerocampus multiannulatus	Regan	1903	Mauritius	Syngnathidae	This study	SRR14738252	SAMN19535423	RS7757	Illumina MiSeq	RS7757_S21_L001_R1_001.fastq.gz	RS7757_S21_L001_R2_001.fastq.gz	SRP322792	PRJNA734786				personal collection	personal:RS7757	RS7757			Graham Short			Illumina MiSeq	abyss	yes	986	23235	0	44	67
Dunckerocampus_naia_Japan	Dunckerocampus naia	Allen & Kuiter	2004	Fiji	Syngnathidae	This study	SRR14738254	SAMN19535424	DUNNAI1	Illumina HiSeq 4000	DUNNAI1_L002_R1_001.fastq.gz	DUNNAI1_L002_R2_001.fastq.gz	SRP322792	PRJNA734786		Japan: west of Tachigamijma, Setouchi, Oshima-gun, Amami-oshima Island, Amami Islands, Kagoshima	24-Jun-2014	KAUM	KAUM:I 62552		-8-17 m	Kiyoshi Hagiwara, Masanori Nakae, Hiroshi Senou, Hiroyuki Motomura, Tomohiro Yoshida, Satokuni Tashiro and Sadao Yokoyama		28.2250 N 129.1573 E	Collection_method=hand net	Illumina HiSeq 4000	abyss	yes	1029	17982	0	15	66
Dunckerocampus_pessuliferus_Japan	Dunckerocampus pessuliferus	Fowler	1938	Sulu Archipelago	Syngnathidae	This study	SRR14738255	SAMN19535425	DUNPES	Illumina HiSeq 4000	DUNPES_L002_R1_001.fastq.gz	DUNPES_L002_R2_001.fastq.gz	SRP322792	PRJNA734786		Japan		personal collection	personal:HH-1208	HH-1208			Beth Moore			Illumina HiSeq 4000	spades	yes	1010	1566	0	9	113
Dunckerocampus_pessuliferus_unknown	Dunckerocampus pessuliferus	Fowler	1938	Sulu Archipelago	Syngnathidae	Longo et al. 2017	SRR5439657								doryrhampus_pessuliferus_CEO140	Unknown		Longo et al. (2017)				Axel Meyer	Axel Meyer			NextSeq 150bp PE	spades	yes	1004	15181	0	11	112
Enneacampus_ansorgii_unknown	Enneacampus ansorgii	(Boulenger	1910)	Angola	Syngnathidae	Longo et al. 2017	SRR5439653								enneacampus_ansorgii_CEO11	Unknown		Longo et al. (2017)	SJL100			Aquarium hobby trade, Sarah Longo	Sarah Longo			NextSeq 150bp PE	abyss	yes	851	33496	0	13	26
Enneacampus_ansorgii_WestAfrica	Enneacampus ansorgii	(Boulenger	1910)	Angola	Syngnathidae	This study	SRR14738256	SAMN19535426	ENNANS	Illumina HiSeq 4000	ENNANS_L002_R1_001.fastq.gz	ENNANS_L002_R2_001.fastq.gz	SRP322792	PRJNA734786		Gambia	10-Apr-2013	personal collection	personal:HH-1756	HH-1756		Atlantis tropical fish hatchery		13.47 N 15.62 W		Illumina HiSeq 4000	spades	yes	864	1079	0	2	112
Enneacampus_kaupi_Congo	Enneacampus kaupi	(Bleeker	1863)	Guinea	Syngnathidae	This study	SRR14738257	SAMN19535427	ENNKAU	Illumina HiSeq 4000	ENNKAU_L002_R1_001.fastq.gz	ENNKAU_L002_R2_001.fastq.gz	SRP322792	PRJNA734786		Republic of Congo: Tissa	20-Jul-2012	AMNH	AMCC:211427	AMNH 258145		V. Mamonekene		4.145556 S 11.713333 E		Illumina HiSeq 4000	spades	yes	889	1224	0	8	86
Entelurus_aequoreus_Norway	Entelurus aequoreus	(Linnaeus	1758)	Open sea	Syngnathidae	This study	SRR14738258	SAMN19535428	HH-0571	Illumina HiSeq 4000	HH-0571_L002_R1_001.fastq.gz	HH-0571_L002_R2_001.fastq.gz	SRP322792	PRJNA734786		Norway		ZMUB	ZMUB:16440	HH-0571						Illumina HiSeq 4000	abyss	yes	951	18755	0	36	69
Entelurus_aequoreus_Sweden	Entelurus aequoreus	(Linnaeus	1758)	Open sea	Syngnathidae	Longo et al. 2017	SRR5439652								entelurus_aequoreus_CEO113	Sweden		Longo et al. (2017)				Axel Meyer	Axel Meyer			NextSeq 150bp PE	abyss	yes	1023	118039	0	14	72
Eurypegasus_draconis_Philippines	Eurypegasus draconis	(Linnaeus	1766)	Indian Seas	Pegasidae	Longo et al. 2017	SRR5439651								eurypegasus_draconis_CEO49	Philippines: Aniliao/Maricaban Island		Longo et al. (2017)		SJL048						NextSeq 150bp PE	abyss	yes	891	183175	0	46	56
Eurypegasus_draconis_unknown	Eurypegasus draconis	(Linnaeus	1766)	Indian Seas	Pegasidae	This study	SRR14738259	SAMN19535429	EURDRA	Illumina MiSeq	EURDRA_S15_L001_R1_001.fastq.gz	EURDRA_S15_L001_R2_001.fastq.gz	SRP322792	PRJNA734786		Unknown		personal collection	personal:Josefin Stiller:S24163	S24163		Birch Aquarium at Scripps Institution of Oceanography			mortality 16-Apr-2014	Illumina MiSeq	spades	yes	785	6595	0	136	112
Festucalex_cinctus_Australia	Festucalex cinctus	(Ramsay	1882)	New South Wales, Australia	Syngnathidae	This study	SRR14738260	SAMN19535430	FESCIN	Illumina HiSeq 4000	FESCIN_L002_R1_001.fastq.gz	FESCIN_L002_R2_001.fastq.gz	SRP322792	PRJNA734786		Australia: Nelson Bay, New South Wales	25-Jan-2010	personal collection	personal:HH-1376	HH-1376		Graham Short	Graham Short		Collection_method=SCUBA	Illumina HiSeq 4000	spades	yes	963	2892	0	10	119
Festucalex_erythraeus_NewCaledonia	Festucalex erythraeus	(Gilbert	1905)	Hawaii, USA	Syngnathidae	This study	SRR14738261	SAMN19535431	FESERY1	Illumina HiSeq 4000	FESERY1_L002_R1_001.fastq.gz	FESERY1_L002_R2_001.fastq.gz	SRP322792	PRJNA734786		New Caledonia: Channel between Iles aux Canards and Noumea	6-Oct-2008	CAS	CAS:ICH 235696	HH-0832 / CAS FE		Graham Short, Healy Hamilton	Beth Moore, Norah Saarman	22.189970 S 166.259560 E	Collection_method=SCUBA	Illumina HiSeq 4000	spades	yes	958	1280	0	10	121
Festucalex_erythraeus_Philippines	Festucalex erythraeus	(Gilbert	1905)	Hawaii, USA	Syngnathidae	This study	SRR14738262	SAMN19535432	COSBAN2	Illumina HiSeq 4000	COSBAN2_L002_R1_001.fastq.gz	COSBAN2_L002_R2_001.fastq.gz	SRP322792	PRJNA734786		Philippines: Anilao, Mainit Bubbles	15-Sep-2007	personal collection	personal:HH-1721	HH-1721	-30 ft	Peri Paleracio	Beth Moore			Illumina HiSeq 4000	spades	yes	943	1139	0	6	117
Festucalex_scalaris_Australia	Festucalex scalaris	(Günther	1870)	Western Australia, Australia	Syngnathidae	This study	SRR14738263	SAMN19535433	HH-1150	Illumina HiSeq 4000	HH-1150_L002_R1_001.fastq.gz	HH-1150_L002_R2_001.fastq.gz	SRP322792	PRJNA734786		Australia: Ocean Park, just south of Denham, Western Australia	8-Jun-2009	personal collection	personal:HH-1150	HH-1150		Norah Saarman	Kevin Smith, Norah Saarman, Beth Moore	25.98 S 113.56 E	Collection_station=2009#2-OP	Illumina HiSeq 4000	abyss	yes	1008	9387	0	15	91
Filicampus_tigris_Australia	Filicampus tigris	(Castelnau	1879)	New South Wales, Australia	Syngnathidae	This study	SRR14738303	SAMN19535434	HH-1375	Illumina HiSeq 4000	HH-1375_L002_R1_001.fastq.gz	HH-1375_L002_R2_001.fastq.gz	SRP322792	PRJNA734786		Australia: Nelson Bay, New South Wales	23-Jan-2010	personal collection	personal:HH-1375	HH-1375		Graham Short	Beth Moore, Graham Short		Collection_method=SCUBA	Illumina HiSeq 4000	abyss	yes	942	83551	0	14	46
Fistularia_commersonii_Philippines	Fistularia commersonii	Rüppell	1838	Saudi Arabia	Fistulariidae	Longo et al. 2017	SRR5439649								fistularia_commersonii_CEO40B	Philippines: Aniliao/Maricaban Island		Longo et al. (2017)	SJL078			Sarah Longo	Sarah Longo			NextSeq 150bp PE	spades	yes	1030	8649	0	13	108
Fistularia_corneta_Mexico	Fistularia corneta	Gilbert & Starks	1904	Panama	Fistulariidae	Longo et al. 2017	SRR5439648								fistularia_corneta_CEO62	Mexico: just outside Puerto Los Cabas Breakwater, Baja	16-Oct-2008	Longo et al. (2017)	SIO:Marine Vertebrates 08-167		-50 ft	J Snow & HJ Walker		23.033 N 109.333 W	Collection_method=hook & line	NextSeq 150bp PE	spades	yes	981	4984	0	10	126
Fistularia_petimba_USA	Fistularia petimba	Lacepède	1803	Papua New Guinea	Fistulariidae	Longo et al. 2017	SRR5439647								fistularia_petimba1_CEO88	USA: off Brownsville, Atlantic Ocean		Longo et al. (2017)	KU:5089							NextSeq 150bp PE	spades	yes	984	15863	0	53	110
Fistularia_tabacaria_USA	Fistularia tabacaria	Linnaeus	1758	America	Fistulariidae	Longo et al. 2017	SRR5439646								fistularia_tabacaria_CEO87	USA: Atlantic Ocean		Longo et al. (2017)	KU:8730							NextSeq 150bp PE	spades	yes	1019	6848	0	28	108
Foetorepus_agassizii_USA	Foetorepus agassizii	(Goode & Bean	1888)	Barbados	Callionymidae	Longo et al. 2017	SRR5439645								foetorepus_agassizii_CEO81	USA: Atlantic Ocean		Longo et al. (2017)	KU:948							NextSeq 150bp PE	spades	yes	993	104834	0	28	119
Foetorepus_altivelis_unknown	Foetorepus altivelis	(Temminck & Schlegel	1845	Japan	Callionymidae	Longo et al. 2017	SRR5439600								synchiropus_altivelis_CEO148	Unknown		Longo et al. (2017)	#6 (AP006027)							NextSeq 150bp PE	abyss	yes	1038	109269	0	19	86
Halicampus_boothae_Australia	Halicampus boothae	(Whitley	1964)	Lord Howe	Syngnathidae	This study	SRR14738264	SAMN19535435	HALBOO	Illumina MiSeq	HALBOO_S4_L001_R1_001.fastq.gz	HALBOO_S4_L001_R2_001.fastq.gz	SRP322792	PRJNA734786		Australia: coral rubble in lagoon, Lord Howe Island, New South Wales	1-Feb-2018	AM	AM:Ichthyology 47881-001		-5 m	Graham Short, Healy Hamilton	Graham Short, Healy Hamilton			Illumina MiSeq	spades	yes	902	1401	0	19	103
Halicampus_brocki_Australia	Halicampus brocki	(Herald	1953)	Bikini Atoll	Syngnathidae	This study	SRR14738265	SAMN19535436	HALBRO-W	Illumina MiSeq	HALBRO-W_S6_L001_R1_001.fastq.gz	HALBRO-W_S6_L001_R2_001.fastq.gz	SRP322792	PRJNA734786		Australia: north of Pansy Island, Monte Bello Islands, Western Australia	15-Apr-2015	WAM	WAM:P 34439.002		-16-17 m	Glenn Moore	Mark G. Allen	20.3554 S 115.3308 E	Collection_method=Rotenone	Illumina MiSeq	abyss	yes	1016	14152	0	20	53
Micrognathus_crinitus_Bahamas	Halicampus crinitus	(Jenyns	1842)	Brazil	Syngnathidae	Longo et al. 2017	SRR5439667								cosmocampus_elucens_CEO60	Bahamas		Longo et al. (2017)	ANSP:191949							NextSeq 150bp PE	spades	yes	840	1864	0	4	104
Micrognathus_crinitus_Belize	Halicampus crinitus	(Jenyns	1842)	Brazil	Syngnathidae	Longo et al. 2017	SRR5439627								micrognathus_crinitus_CEO79	Belize: Sand bore 1-1.5 miles south of Carrie Bow Cay	12-Jul-1991	Longo et al. (2017)	USNM:327566/KU:91	KU:91		Edward O. Wiley, David S. Johnson, Edward B. Brothers, Kathleen S. Cole		16.7833 N 88.0667 W		NextSeq 150bp PE	spades	yes	1005	8205	0	13	100
Halicampus_dunckeri_Philippines1	Halicampus dunckeri	(Chabanaud	1929)	Indonesia	Syngnathidae	This study	SRR14738266	SAMN19535437	HALDUN	Illumina HiSeq 4000	HALDUN_L002_R1_001.fastq.gz	HALDUN_L002_R2_001.fastq.gz	SRP322792	PRJNA734786		Philippines: El Nido, North Palawan	8-Jun-2008	personal collection	personal:HH-1048	HH-1048		Gerry Allen			Collection_method=SCUBA	Illumina HiSeq 4000	spades	yes	954	3653	0	50	96
Halicampus_grayi_Australia	Halicampus grayi	Kaup	1856	India and Australia	Syngnathidae	This study	SRR14738267	SAMN19535438	HALGRA-W	Illumina MiSeq	HALGRA-W_S11_L001_R1_001.fastq.gz	HALGRA-W_S11_L001_R2_001.fastq.gz	SRP322792	PRJNA734786		Australia: 36 km south of Barrow Island, Pilbara, Western Australia	15-Jun-2013	WAM	WAM:P 34107.001		-19 m	R.V. Naturaliste, CSIRO	Glenn Moore	21.2203 S 115.3694 E	Collection_method=sled	Illumina MiSeq	abyss	yes	965	17077	0	20	31
Halicampus_dunckeri_Philippines2	Halicampus dunckeri	(Chabanaud	1929)	Indonesia	Syngnathidae	Longo et al. 2017	SRR5439642								halicampus_dunkeri_CEO8	Philippines: Aniliao/Maricaban Island		Longo et al. (2017)	SJL083			Sarah Longo	Sarah Longo			NextSeq 150bp PE	spades	yes	977	12690	0	10	112
Halicampus_grayi_Japan	Halicampus grayi	Kaup	1856	India and Australia	Syngnathidae	This study	SRR14738304	SAMN19535439	HALGRA	Illumina HiSeq 4000	HALGRA-II_L002_R1_001.fastq.gz	HALGRA-II_L002_R2_001.fastq.gz	SRP322792	PRJNA734786		Japan: Kazuragachi, Setouchi Town, Amami-oshima I., Kagoshima Pref.	22-Jun-2008	NSMT	NSMT:P94215	NSMT-DNA 13944						Illumina HiSeq 4000	abyss	yes	1000	5354	0	24	70
Halicampus_macrorhynchus_Philippines	Halicampus macrorhynchus	Bamber	1915	Red Sea	Syngnathidae	This study	SRR14738305	SAMN19535440	HALMAC	Illumina HiSeq 4000	HALMAC_L002_R1_001.fastq.gz	HALMAC_L002_R2_001.fastq.gz	SRP322792	PRJNA734786		Philippines: Devil's Point, Mabini	17-May-2011	personal collection	personal:HH-1569	HH-1569		Beth Moore, Healy Hamilton, Hearst Philippine Biodiversity Expedition	Beth Moore, Healy Hamilton	13.65092 N 120.84137 E	Collection_method=SCUBA	Illumina HiSeq 4000	abyss	yes	994	6318	0	14	59
Halicampus_marquesensis_NewCaledonia	Halicampus marquesensis	Dawson	1984	Marquesas Island	Syngnathidae	This study	SRR14738268	SAMN19535441	HH-0834	Illumina HiSeq 4000	HH-0834_L002_R1_001.fastq.gz	HH-0834_L002_R2_001.fastq.gz	SRP322792	PRJNA734786		New Caledonia: Channel between Iles aux Canards and Noumea	9-Oct-2008	personal collection	personal:HH-0834	HH-0834		Graham Short, Healy Hamilton	Beth Moore, Norah Saarman	22.19 S 166.26 E	Collection_method=SCUBA	Illumina HiSeq 4000	abyss	yes	996	11207	0	11	63
Halicampus_mataafae_Brunei	Halicampus mataafae	(Jordan & Seale	1906)	Samoa	Syngnathidae	This study	SRR14738269	SAMN19535442	HALMATAA	Illumina HiSeq 4000	HALMATAA_L002_R1_001.fastq.gz	HALMATAA_L002_R2_001.fastq.gz	SRP322792	PRJNA734786		Brunei: northwest Borneo	28-May-2009	personal collection	personal:HH-1118	HH-1118		Gerry Allen, Mark Erdmann	Mark Erdmann	5.2066833 N 114.7273500 E	Collection_method=SCUBA	Illumina HiSeq 4000	abyss	yes	1010	8979	0	11	65
Halicampus_nitidus_Brunei	Halicampus nitidus	(Günther	1873)	Queensland	Syngnathidae	This study	SRR14738270	SAMN19535443	HALNIT	Illumina HiSeq 4000	HALNIT_L002_R1_001.fastq.gz	HALNIT_L002_R2_001.fastq.gz	SRP322792	PRJNA734786		Brunei: Champion Oil Rig, northwest Borneo	28-Oct-2010	personal collection	personal:HH-1050	HH-1050		Gerry Allen, Mark Erdmann	Gerry Allen		Collection_method=SCUBA	Illumina HiSeq 4000	abyss	yes	996	12491	0	16	66
Halicampus_punctatus_Japan	Halicampus punctatus	(Kamohara	1952)	Japan	Syngnathidae	This study	SRR14738272	SAMN19535444	HALPUN	Illumina HiSeq 4000	HALPUN_L002_R1_001.fastq.gz	HALPUN_L002_R2_001.fastq.gz	SRP322792	PRJNA734786		Japan: Tosa Bay, Kochi Pref.	10-Oct-2007	NSMT	NSMT:P79665	NSMT-DNA 12376						Illumina HiSeq 4000	spades	yes	999	2672	0	27	95
Haliichthys_taeniophorus_unknown1	Haliichthys taeniophorus	Gray	1859	Western Australia	Syngnathidae	This study	SRR14738306	SAMN19535445	HALTAE	Illumina MiSeq	HALTAE_S17_L001_R1_001.fastq.gz	HALTAE_S17_L001_R2_001.fastq.gz	SRP322792	PRJNA734786		Unknown		personal collection	None	S24151		Birch Aquarium at Scripps Institution of Oceanography				Illumina MiSeq	spades	yes	318	40006	0	919	345
Haliichthys_taeniophorus_unknown2	Haliichthys taeniophorus	Gray	1859	Western Australia, Australia	Syngnathidae	This study	SRR14738307	SAMN19535446	HH-1240	Illumina HiSeq 4000	HH-1240_L002_R1_001.fastq.gz	HH-1240_L002_R2_001.fastq.gz	SRP322792	PRJNA734786		Unknown		personal collection	personal:HH-1240	HH-1240		Steinhart Aquarium at the California Academy of Sciences			Source=Steinhart Aquarium of the California Academy of Sciences	Illumina HiSeq 4000	abyss	yes	990	46292	0	14	61
Heraldia_nocturna_Australia	Heraldia nocturna	Paxton	1975	New South Wales, Australia	Syngnathidae	This study	SRR14738273	SAMN19535447	HERNOC	Illumina HiSeq 4000	HERNOC_L002_R1_001.fastq.gz	HERNOC_L002_R2_001.fastq.gz	SRP322792	PRJNA734786		Australia: Second Valley, South Australia		personal collection	personal:HH-1426	HH-1426				35.51021 S 138.21517 E		Illumina HiSeq 4000	spades	yes	921	1139	0	4	113
Hippichthys_cyanospilos_Japan	Hippichthys cyanospilos	(Bleeker	1854)	Indonesia	Syngnathidae	This study	SRR14738274	SAMN19535448	HH-1204	Illumina HiSeq 4000	HH-1204_L002_R1_001.fastq.gz	HH-1204_L002_R2_001.fastq.gz	SRP322792	PRJNA734786		Japan: Henza Island Bridge, Okinawa	10-Aug-2009	CAS	CAS:ICH 235694	HH-1204		Morgan McCarthy	Beth Moore	26.332053 N 127.926561 E		Illumina HiSeq 4000	abyss	yes	976	47891	0	9	92
Hippichthys_cyanospilos_Kenya	Hippichthys cyanospilos	(Bleeker	1854)	Indonesia	Syngnathidae	This study	SRR14738308	SAMN19535449	HIPCYA2	Illumina HiSeq 4000	HIPCYA2_L002_R1_001.fastq.gz	HIPCYA2_L002_R2_001.fastq.gz	SRP322792	PRJNA734786		Kenya: Watamu beach	20-Nov-2009	SAIAB	SAIAB:96315	TZW-888				3.374500 S 40.039450 E		Illumina HiSeq 4000	spades	yes	964	2322	0	38	110
Hippichthys_cyanospilos_Singapore	Hippichthys cyanospilos	(Bleeker	1854)	Indonesia	Syngnathidae	This study	SRR14738309	SAMN19535450	ICHCAR3	Illumina HiSeq 4000	ICHCAR3_L002_R1_001.fastq.gz	ICHCAR3_L002_R2_001.fastq.gz	SRP322792	PRJNA734786		Singapore: Changi port beach	29-Oct-2012	LSU	LSUMZ:16809	LSUMZ:-F 5376		William Lundt, Prosanta Chakrabarty, Arthur Anker				Illumina HiSeq 4000	spades	yes	763	2448	0	331	134
Hippichthys_heptagonus_Japan	Hippichthys heptagonus	Bleeker	1849	Indonesia	Syngnathidae	This study	SRR14738275	SAMN19535451	HH-1205	Illumina HiSeq 4000	HH-1205_L002_R1_001.fastq.gz	HH-1205_L002_R2_001.fastq.gz	SRP322792	PRJNA734786		Japan: Oura River, Okinawa	17-Jul-2009	personal collection	personal:HH-1205	HH-1205		Morgan McCarthy	Beth Moore	26.560125 N 128.043433 E		Illumina HiSeq 4000	abyss	yes	987	41475	0	12	85
Hippichthys_penicillus_Australia	Hippichthys penicillus	(Cantor	1849)	Malaya	Syngnathidae	This study	SRR14738276	SAMN19535452	HH-0464	Illumina HiSeq 4000	HH-0464_L002_R1_001.fastq.gz	HH-0464_L002_R2_001.fastq.gz	SRP322792	PRJNA734786		Australia: Richmond River, South Ballina, New South Wales		personal collection	personal:HH-0464	HH-0464				28.880500 S 153.573833 E		Illumina HiSeq 4000	abyss	yes	983	15589	0	10	86
Hippichthys_penicillus_Kuwait2	Hippichthys penicillus	Cantor	1849	Malaya	Syngnathidae	This study	SRR14738277	SAMN19535453	IS4_PF1	Illumina MiSeq	IS4-PF1_S10_L001_R1_001.fastq.gz	IS4-PF1_S10_L001_R2_001.fastq.gz	SRP322792	PRJNA734786		Kuwait	05-May-2015	personal collection	IS4_PF1	IS4_PF1	-3 m	Dinesh Kumar Raja	Graham Short			Illumina MiSeq	abyss	yes	808	19547	0	19	22
Hippichthys_penicillus_Kuwait	Hippichthys penicillus	(Cantor	1849)	Malaya	Syngnathidae	Longo et al. 2017	SRR5439641								hippichthys_penicillus_CEO121	Kuwait		Longo et al. (2017)				Axel Meyer	Axel Meyer			NextSeq 150bp PE	spades	yes	936	1456	0	8	104
Hippichthys_spicifer_Japan	Hippichthys spicifer	(Rüppell	1838)	Red Sea	Syngnathidae	This study	SRR14738279	SAMN19535454	HIPICHSPI	Illumina HiSeq 4000	HIPICHSPI_L002_R1_001.fastq.gz	HIPICHSPI_L002_R2_001.fastq.gz	SRP322792	PRJNA734786		Japan: Miyaragawa River, Ishigaki Island, Okinawa	15-Feb-2013	CBM	CBM:ZF 16259	Hisp tissue		Kyoto Aquarium				Illumina HiSeq 4000	abyss	yes	998	7460	0	13	76
Hippichthys_spicifer_Mozambique	Hippichthys spicifer	(Rüppell	1838)	Red Sea	Syngnathidae	This study	SRR14738310	SAMN19535455	HIPICHSPI2	Illumina HiSeq 4000	HIPICHSPI2_L002_R1_001.fastq.gz	HIPICHSPI2_L002_R2_001.fastq.gz	SRP322792	PRJNA734786		Mozambique: Mangrove channel south of Lumbo	30-Nov-2009	SAIAB	SAIAB:86496	RB09-012				15.090833 S 40.675556 E		Illumina HiSeq 4000	abyss	yes	995	5383	0	13	86
Hippichthys_spicifer_PapuaNewGuinea	Hippichthys spicifer	(Rüppell	1838)	Red Sea	Syngnathidae	This study	SRR14738311	SAMN19535456	TRASP.	Illumina HiSeq 4000	TRASP_L002_R1_001.fastq.gz	TRASP_L002_R2_001.fastq.gz	SRP322792	PRJNA734786		Papua New Guinea: Ocean Bay, Tahira		MAGNT	MAGNT<AUS>: A03713	A03713			Graham Short	9.508 S 147.283 E	Site_code=PNG07-27	Illumina HiSeq 4000	spades	yes	980	2624	0	13	100
Hippocampus_abdominalis_NewZealand	Hippocampus abdominalis	Lesson	1827	New Zealand	Syngnathidae	This study	SRR14738280	SAMN19535457	HIPABD2	Illumina HiSeq 4000	HIPABD2_L002_R1_001.fastq.gz	HIPABD2_L002_R2_001.fastq.gz	SRP322792	PRJNA734786		New Zealand		personal collection	personal	Hippocampus abdominalis 3						Illumina HiSeq 4000	abyss	yes	990	10034	0	15	40
Hippocampus_abdominalis_Australia	Hippocampus abdominalis	Lesson	1827	New Zealand	Syngnathidae	Longo et al. 2017	SRR5439640								hippocampus_abdominalis2_CEO144	Australia: Tasmania		Longo et al. (2017)				Axel Meyer	Axel Meyer			NextSeq 150bp PE	spades	yes	991	13498	0	11	101
Hippocampus_algiricus_Ghana	Hippocampus algiricus	Kaup	1856	Algeria	Syngnathidae	This study	SRR14738312	SAMN19535458	RM2003e	Illumina MiSeq	RM2003e_S36_L001_R1_001.fastq.gz	RM2003e_S36_L001_R2_001.fastq.gz	SRP322792	PRJNA734786		Ghana		RM	RM<CAN>:2003e				S. Lourie			Illumina MiSeq	abyss	yes	993	17089	0	20	67
Hippocampus_angustus_Australia	Hippocampus angustus	Günther	1870	Western Australia, Australia	Syngnathidae	This study	SRR14738313	SAMN19535459	HIPANG	Illumina HiSeq 4000	HIPANG_L002_R1_001.fastq.gz	HIPANG_L002_R2_001.fastq.gz	SRP322792	PRJNA734786		Australia: Western Australia		personal collection	personal:HH-1153	HH-1153			Healy Hamilton		Source=Broodstock from Seahorse Sanctuary, Kalbarri, WA	Illumina HiSeq 4000	spades	yes	982	5441	0	12	109
Hippocampus_barbouri_Malaysia	Hippocampus barbouri	Jordan & Richardson	1908	Philippines	Syngnathidae	This study	SRR14738314	SAMN19535460	HIPBARBO1	Illumina HiSeq 4000	HIPBARBO1_L002_R1_001.fastq.gz	HIPBARBO1_L002_R2_001.fastq.gz	SRP322792	PRJNA734786		Malaysia		personal collection	personal	Hippocampus barbouri Malaysia						Illumina HiSeq 4000	abyss	yes	779	29920	0	5	49
Hippocampus_bargibanti_Philippines	Hippocampus bargibanti	Whitley	1970	New Caledonia	Syngnathidae	This study	SRR14738281	SAMN19535461	HIPBARGI-b	Illumina HiSeq 4000	HIPBARGI-b_L002_R1_001.fastq.gz	HIPBARGI-b_L002_R2_001.fastq.gz	SRP322792	PRJNA734786		Philippines: Dead Palm, Mabini	13-May-2011	personal collection	personal:HH-1556	HH-1556		Beth Moore, Healy Hamilton	Beth Moore, Healy Hamilton	13.694 N 120.884 E	Station_number=Hep-63, Collection_method=SCUBA	Illumina HiSeq 4000	abyss	yes	946	10807	0	8	51
Hippocampus_barbouri_Philippines	Hippocampus barbouri	Jordan & Richardson	1908	Philippines	Syngnathidae	Longo et al. 2017	SRR5439639								hippocampus_barbouri1_CEO9	Philippines		Longo et al. (2017)				Axel Meyer	Axel Meyer			NextSeq 150bp PE	abyss	yes	881	236030	0	13	32
Hippocampus_barbouri_unknown	Hippocampus barbouri	Kaup	1856	Japan	Syngnathidae	Longo et al. 2017	SRR5439636								hippocampus_histrix_CEO118	Unknown		Longo et al. (2017)				Axel Meyer	Axel Meyer			NextSeq 150bp PE	abyss	yes	1000	196014	0	14	55
Hippocampus_borboniensis_Madagascar	Hippocampus borboniensis	Duméril	1870	Réunion	Syngnathidae	This study	SRR14738282	SAMN19535462	RM2012b	Illumina MiSeq	RM2012b_S25_L001_R1_001.fastq.gz	RM2012b_S25_L001_R2_001.fastq.gz	SRP322792	PRJNA734786		Madagascar: Black River	1997	RM	RM<CAN>:2012b			Yan Wong	S. Lourie			Illumina MiSeq	spades	yes	658	786	0	4	98
Hippocampus_borboniensis_Tanzania	Hippocampus borboniensis	Duméril	1870	Réunion	Syngnathidae	This study	SRR14738283	SAMN19535463	RM2695	Illumina MiSeq	RM2695_S14_L001_R1_001.fastq.gz	RM2695_S14_L001_R2_001.fastq.gz	SRP322792	PRJNA734786		Tanzania: Tanga and Pemba Region	30-Jun-2000	RM	RM<CAN>:2695				S. Lourie			Illumina MiSeq	spades	yes	815	979	0	7	128
Hippocampus_breviceps_Australia	Hippocampus breviceps	Peters	1869	South Australia, Australia	Syngnathidae	This study	SRR14738286	SAMN19535464	HH-1384-R	Illumina MiSeq	HH-1384-R_S26_L001_R1_001.fastq.gz	HH-1384-R_S26_L001_R2_001.fastq.gz	SRP322792	PRJNA734786		Australia: Normanville, South Australia	3-Mar-2010	personal collection	personal:HH-1384	HH-1384		Graham Short	Graham Short		Collection_method=SCUBA	Illumina MiSeq	spades	yes	708	833	0	3	99
Hippocampus_camelopardalis_Tanzania	Hippocampus camelopardalis	Bianconi	1854	Mozambique	Syngnathidae	This study	SRR14738287	SAMN19535465	RM2689a	Illumina MiSeq	RM2689a_S17_L001_R1_001.fastq.gz	RM2689a_S17_L001_R2_001.fastq.gz	SRP322792	PRJNA734786		Tanzania: Pemba Island	11-Jun-2000	RM	RM<CAN>:2689a				S. Lourie			Illumina MiSeq	spades	yes	902	1085	0	7	112
Hippocampus_capensis_SouthAfrica	Hippocampus capensis	Boulenger	1900	South Africa	Syngnathidae	This study	SRR14738068	SAMN19535466	HIPCAP1	Illumina MiSeq	HIPCAP1_S41_L001_R1_001.fastq.gz	HIPCAP1_S41_L001_R2_001.fastq.gz	SRP322792	PRJNA734786		South Africa		personal collection	None							Illumina MiSeq	spades	yes	919	1167	0	8	112
Hippocampus_casscsio_China	Hippocampus casscsio	Zhang et al.	2016	South China Sea	Syngnathidae	This study	SRR14738069	SAMN19535467	HIPCAS1	Illumina MiSeq	HIPCAS1_S23_L001_R1_001.fastq.gz	HIPCAS1_S23_L001_R2_001.fastq.gz	SRP322792	PRJNA734786		China		personal collection	None	ind1						Illumina MiSeq	spades	yes	973	1592	0	15	112
Hippocampus_cf_mohnikei_Malaysia	Hippocampus cf. mohnikei	Bleeker	1853	Japan	Syngnathidae	This study	SRR14738070	SAMN19535468	HIPMON	Illumina HiSeq 4000	HIPMON_L002_R1_001.fastq.gz	HIPMON_L002_R2_001.fastq.gz	SRP322792	PRJNA734786		Malaysia: Kuala Gula	17-Aug-2013	SIO	SIO:Marine Vertebrates 16-90	MOHNIK008		Julia Lawson, Yun Sing Leong (via Adam Lim Chee Ooi)	Graham Short	4.923 N 100.463 E	Collection_method=net	Illumina HiSeq 4000	spades	yes	944	2166	0	13	112
Hippocampus_comes_Philippines1	Hippocampus comes	Cantor	1849	Malaysia	Syngnathidae	This study	SRR14738071	SAMN19535469	HH-0409	Illumina HiSeq 4000	HH-0409_L002_R1_001.fastq.gz	HH-0409_L002_R2_001.fastq.gz	SRP322792	PRJNA734786		Philippines: Bohol	15-Oct-2006	personal collection	personal:HH-0409	HH-0409		Norah Saarman	Norah Saarman		Station_number=NS2006-#1	Illumina HiSeq 4000	abyss	yes	965	8408	0	15	68
Hippocampus_comes_unknown	Hippocampus comes	Cantor	1849	Malaysia	Syngnathidae	This study	SRR14738072	SAMN19535470	HIPCOM1	Illumina HiSeq 4000	HIPCOM1-JS_L002_R1_001.fastq.gz	HIPCOM1-JS_L002_R2_001.fastq.gz	SRP322792	PRJNA734786		Unknown		personal collection	personal:Josefin Stiller:S23631	S23631		Birch Aquarium at Scripps Institution of Oceanography			mortality 7-Mar-2014	Illumina HiSeq 4000	spades	yes	975	25163	0	64	100
Hippocampus_comes_Philippines2	Hippocampus comes	Cantor	1849	Malaysia	Syngnathidae	Longo et al. 2017	SRR5439638								hippocampus_comes2_CEO132	Philippines		Longo et al. (2017)				Axel Meyer	Axel Meyer			NextSeq 150bp PE	spades	yes	997	16163	0	9	101
Hippocampus_coronatus_Japan	Hippocampus coronatus	Temminck & Schlegel	1850	Japan	Syngnathidae	This study	SRR14738073	SAMN19535471	RM2062b	Illumina MiSeq	RM2062b_S39_L001_R1_001.fastq.gz	RM2062b_S39_L001_R2_001.fastq.gz	SRP322792	PRJNA734786		Japan		RM	RM<CAN>:2062b				S. Lourie			Illumina MiSeq	spades	yes	916	1142	0	12	123
Hippocampus_denise_Indonesia	Hippocampus denise	Lourie & Randall	2003	Indonesia	Syngnathidae	This study	SRR14738074	SAMN19535472	HIPDEN	Illumina HiSeq 4000	HIPDEN_L002_R1_001.fastq.gz	HIPDEN_L002_R2_001.fastq.gz	SRP322792	PRJNA734786		Indonesia: Wayilbatan, Raja Ampat	17-Jan-2007	AM	AM:Ichthyology 47856-002	HH-1019		Mark Erdmann	Mark Erdmann	2.219400 S 130.452983 E	Collection_method=SCUBA	Illumina HiSeq 4000	spades	yes	921	3332	0	14	110
Hippocampus_erectus_Florida	Hippocampus erectus	Perry	1810	Mexico	Syngnathidae	This study	SRR14738075	SAMN19535473	HIPERE1-G	Illumina MiSeq	HIPERE1-G_S37_L001_R1_001.fastq.gz	HIPERE1-G_S37_L001_R2_001.fastq.gz	SRP322792	PRJNA734786		USA: Blue Heron Bridge, FL		personal collection	personal:HH-1243	HH-1243						Illumina MiSeq	spades	yes	821	3984	0	165	88
Hippocampus_erectus_SweetingsPond	Hippocampus erectus	Perry	1810	Mexico	Syngnathidae	This study	SRR14738077	SAMN19535474	HIPERE3	Illumina HiSeq 4000	HIPERE3_L002_R1_001.fastq.gz	HIPERE3_L002_R2_001.fastq.gz	SRP322792	PRJNA734786		Bahamas: Sweetings Pond		personal collection	personal:Emily Rose	None		Dr. Emily Rose	Dr. Emily Rose			Illumina HiSeq 4000	spades	yes	994	2583	0	13	107
Hippocampus_erectus_unknown	Hippocampus erectus	Perry	1810	Mexico	Syngnathidae	This study	SRR14738078	SAMN19535475	S23687	Illumina HiSeq 4000	S23687_L002_R1_001.fastq.gz	S23687_L002_R2_001.fastq.gz	SRP322792	PRJNA734786		Unknown		personal collection	personal:Josefin Stiller			Birch Aquarium at Scripps Institution of Oceanography				Illumina HiSeq 4000	spades	yes	1005	5883	0	16	103
Hippocampus_fisheri_Hawaii	Hippocampus fisheri	Jordan & Evermann	1903	Hawaii, USA	Syngnathidae	This study	SRR14738079	SAMN19535476	RM2887	Illumina MiSeq	RM2887_S44_L001_R1_001.fastq.gz	RM2887_S44_L001_R2_001.fastq.gz	SRP322792	PRJNA734786		USA: off Kaena Point, Oahu, HI	10-Jun-1999	RM	RM<CAN>:2887			wildcaught by Waikiki Aquarium	S. Lourie	21.57 N 158.26 W		Illumina MiSeq	spades	yes	922	2498	0	29	135
Hippocampus_erectus_Virginia	Hippocampus erectus	Perry	1810	Mexico	Syngnathidae	Longo et al. 2017	SRR5439637								hippocampus_erectus3_CEO134	USA: VA		Longo et al. (2017)				Axel Meyer	Axel Meyer			NextSeq 150bp PE	spades	yes	973	62912	0	13	107
Hippocampus_fisheri_unknown	Hippocampus fisheri	Jordan & Evermann	1903	Hawaii, USA	Syngnathidae	This study	SRR14738080	SAMN19535477	S23700 HIPFIS	Illumina HiSeq 4000	324HISFIS_L002_R1_001.fastq.gz	324HISFIS_L002_R2_001.fastq.gz	SRP322792	PRJNA734786		Unknown		personal collection	personal:Josefin Stiller:S23700	S23700		Birch Aquarium at Scripps Institution of Oceanography			mortality 19-Jul-2003	Illumina HiSeq 4000	spades	yes	999	3270	0	12	107
Hippocampus_guttulatus_Spain	Hippocampus guttulatus	Cuvier	1829	Mediterranean	Syngnathidae	This study	SRR14738081	SAMN19535478	N115	Illumina HiSeq 4000	N115_L002_R1_001.fastq.gz	N115_L002_R2_001.fastq.gz	SRP322792	PRJNA734786		Spain: Bueu, Pontevedra	2011	Projecto Hippoparques	None	N115		Projecto Hippoparques		42.34 N 8.78 W		Illumina HiSeq 4000	spades	yes	944	3309	0	14	115
Hippocampus_hippocampus_Spain	Hippocampus hippocampus	(Linnaeus	1758)	Mediterranean	Syngnathidae	This study	SRR14738082	SAMN19535479	N149	Illumina HiSeq 4000	N149_L002_R1_001.fastq.gz	N149_L002_R2_001.fastq.gz	SRP322792	PRJNA734786		Spain: Sada, Betanzos	2010	Projecto Hippoparques	None	N149		Projecto Hippoparques		43.36 N 8.23 W		Illumina HiSeq 4000	abyss	yes	985	4161	0	27	65
Hippocampus_histrix_Philippines	Hippocampus histrix	Kaup	1856	Japan	Syngnathidae	This study	SRR14738083	SAMN19535480	HIPHIS-R	Illumina MiSeq	HIPHIS-R_S7_L001_R1_001.fastq.gz	HIPHIS-R_S7_L001_R2_001.fastq.gz	SRP322792	PRJNA734786		Philippines: Boulders, Puerto Galera	12-Sep-2007	personal collection	personal:HH-1719	HH-1719	-100 ft	Beth Moore, Peri Paleracio	Beth Moore		Station_number=PG-018, Collection_method=SCUBA	Illumina MiSeq	spades	yes	922	2311	0	55	137
Hippocampus_ingens_Ecuador	Hippocampus ingens	Girard	1858	California, USA	Syngnathidae	This study	SRR14738084	SAMN19535481	HIPING1	Illumina HiSeq 4000	HIPING1_L002_R1_001.fastq.gz	HIPING1_L002_R2_001.fastq.gz	SRP322792	PRJNA734786		Ecuador: Guayaquil	18-May-2005	personal collection	personal:HH-0310	HH-0310		Carlos Villon	Healy Hamilton		Station_number=HH-0#6	Illumina HiSeq 4000	spades	yes	982	3372	0	11	107
Hippocampus_ingens_California	Hippocampus ingens	Girard	1858	California, USA	Syngnathidae	Longo et al. 2017	SRR5439635								hippocampus_ingens_CEO39	USA: south San Diego Bay	5-Sep-2009	Longo et al. (2017)	SIO:Marine Vertebrates 10-53		-15 m	E Kisfaludi		32.767 N 117.217 W	Collection_method=otter trawl	NextSeq 150bp PE	spades	yes	975	3718	0	9	107
Hippocampus_ingens_GulfCalifornia	Hippocampus ingens	Girard	1858	California, USA	Syngnathidae	This study	SRR14738085	SAMN19535482	HIPING2	Illumina HiSeq 4000	HIPING2_L002_R1_001.fastq.gz	HIPING2_L002_R2_001.fastq.gz	SRP322792	PRJNA734786		Mexico: Isla Maria Magdalena, Islas Tres Marias, Nayarit, Mexico	15-Nov-2010	SIO	SIO:Marine Vertebrates 10-131		-18-17 m	Grant Galland & party		21.448 N 106.343 W	Habitat="seamount" off SE end, Station_number=GRGIM08, Collection_method=quinaldine, dip net, hook and line	Illumina HiSeq 4000	abyss	yes	982	12896	0	19	56
Hippocampus_jugumus_Australia	Hippocampus jugumus	Kuiter	2001	New South Wales, Australia	Syngnathidae	This study	SRR14738086	SAMN19535483	HIPJUG	Illumina HiSeq 4000	HIPJUG_L002_R1_001.fastq.gz	HIPJUG_L002_R2_001.fastq.gz	SRP322792	PRJNA734786		Australia: Lord Howe Island, New South Wales	Feb-2013	AM	AM:Ichthyology 46435-001			S. Scott Wilson	Jimmy Maher	31.516 S 159.050 E		Illumina HiSeq 4000	spades	yes	967	2968	0	48	109
Hippocampus_kelloggi_India	Hippocampus kelloggi	Jordan & Snyder	1901	Japan	Syngnathidae	This study	SRR14738088	SAMN19535484	RM2503	Illumina MiSeq	RM2503_S43_L001_R1_001.fastq.gz	RM2503_S43_L001_R2_001.fastq.gz	SRP322792	PRJNA734786		India: Pondicherry	31-Oct-1999	RM	RM<CAN>:2503		-108 ft		A. Perry	11.983 N 79.833 E	Collection_method=trawl	Illumina MiSeq	spades	yes	785	938	0	5	130
Hippocampus_kelloggi_Tanzania	Hippocampus kelloggi	Jordan & Snyder	1901	Japan	Syngnathidae	This study	SRR14738089	SAMN19535485	RM2688	Illumina MiSeq	RM2688_S31_L001_R1_001.fastq.gz	RM2688_S31_L001_R2_001.fastq.gz	SRP322792	PRJNA734786		Tanzania: Pemba Island	11-Jun-2000	RM	RM<CAN>:2688				S. Lourie			Illumina MiSeq	spades	yes	920	1062	0	6	98
Hippocampus_kuda_hilonis_Hawaii	Hippocampus kuda	Bleeker	1852	Singapore	Syngnathidae	This study	SRR14738090	SAMN19535486	HIPHIL	Illumina MiSeq	HIPHIL_S3_L001_R1_001.fastq.gz	HIPHIL_S3_L001_R2_001.fastq.gz	SRP322792	PRJNA734786		Hawaii		personal collection	None	Hippocampus hilonis Hawaii						Illumina MiSeq	spades	yes	958	4085	0	46	117
Hippocampus_kuda_India	Hippocampus kuda	Bleeker	1852	Singapore	Syngnathidae	This study	SRR14738091	SAMN19535487	RM2756	Illumina MiSeq	RM2756_S42_L001_R1_001.fastq.gz	RM2756_S42_L001_R2_001.fastq.gz	SRP322792	PRJNA734786		India: Tamil Nadu		RM	RM<CAN>:2756				S. Lourie			Illumina MiSeq	spades	yes	923	1497	0	31	120
Hippocampus_kuda_Malaysia	Hippocampus kuda	Bleeker	1852	Singapore	Syngnathidae	This study	SRR14738092	SAMN19535488	HIPKUD2	Illumina HiSeq 4000	HIPKUD2_L002_R1_001.fastq.gz	HIPKUD2_L002_R2_001.fastq.gz	SRP322792	PRJNA734786		Malaysia: Penang		personal collection	personal	H. kuda Penang Malaysia						Illumina HiSeq 4000	spades	yes	919	1128	0	6	111
Hippocampus_kuda_PapuaNewGuinea	Hippocampus kuda	Bleeker	1852	Singapore	Syngnathidae	This study	SRR14738093	SAMN19535489	RM2820	Illumina MiSeq	RM2820_S24_L001_R1_001.fastq.gz	RM2820_S24_L001_R2_001.fastq.gz	SRP322792	PRJNA734786		Papua New Guinea: Madang Harbor, Panulibon Island, Madang	15-Oct-2002	RM	RM<CAN>:2820a			John Lourie	S. Lourie	5.217 S 145.8 E		Illumina MiSeq	spades	yes	864	1092	0	6	112
Hippocampus_kuda_semispinosus_unknown	Hippocampus kuda	Bleeker	1852	Singapore	Syngnathidae	This study	SRR14738094	SAMN19535490	HIPSEM	Illumina HiSeq 4000	HIPSEM_L002_R1_001.fastq.gz	HIPSEM_L002_R2_001.fastq.gz	SRP322792	PRJNA734786		Unknown		Long Beach Aquarium	None	H. semispinosus						Illumina HiSeq 4000	spades	yes	976	2002	0	11	112
Hippocampus_kuda_taeniopterus_Australia	Hippocampus kuda	Bleeker	1852	Singapore	Syngnathidae	This study	SRR14738095	SAMN19535491	HIPTAEPT2	Illumina HiSeq 4000	HIPTAEPT2-II_L002_R1_001.fastq.gz	HIPTAEPT2-II_L002_R2_001.fastq.gz	SRP322792	PRJNA734786		Australia: Elizabeth River, Darwin Harbour, Northern Territory	2005	MAGNT	MAGNT<AUS>:S 16678-001	A02119		Territory Wildlife staff				Illumina HiSeq 4000	abyss	yes	978	8171	0	18	52
Hippocampus_mohnikei_Japan	Hippocampus mohnikei	Bleeker	1853	Japan	Syngnathidae	This study	SRR14738096	SAMN19535492	RM2177d	Illumina MiSeq	RM2177d_S35_L001_R1_001.fastq.gz	RM2177d_S35_L001_R2_001.fastq.gz	SRP322792	PRJNA734786		Japan		RM	RM<CAN>:2177d				S. Lourie			Illumina MiSeq	spades	yes	898	1080	0	7	122
Hippocampus_kuda_unknown	Hippocampus kuda	Bleeker	1852	Singapore	Syngnathidae	Longo et al. 2017	SRR5439634								hippocampus_kuda2_CEO52	Unknown		Longo et al. (2017)	SHEDD:2014-0131							NextSeq 150bp PE	spades	yes	981	16464	0	17	106
Hippocampus_patagonicus_Argentina	Hippocampus patagonicus	Piacentino & Luzzatto	2004	Argentina	Syngnathidae	This study	SRR14738097	SAMN19535493	HH-0576	Illumina HiSeq 4000	HH-0576_L002_R1_001.fastq.gz	HH-0576_L002_R2_001.fastq.gz	SRP322792	PRJNA734786		Argentina		personal collection	personal:HH-0576	HH-0576						Illumina HiSeq 4000	abyss	yes	1012	33962	0	20	85
Hippocampus_pontohi_Indonesia	Hippocampus pontohi	Lourie & Kuiter	2008	Indonesia	Syngnathidae	This study	SRR14738098	SAMN19535494	HH-0662.2	Illumina HiSeq 4000	HH-0662_2_L002_R1_001.fastq.gz	HH-0662_2_L002_R2_001.fastq.gz	SRP322792	PRJNA734786		Indonesia: Alung Banua, Bunaken, North Sulawesi	22-Jul-2004	personal collection	personal:HH-0662.2	HH-0662.2	-12 m	R. Lahengko	Sara Lourie	01.6186111 N 124.7583333 E	Collection_number=HH2008-#4; Collection_method=Diving	Illumina HiSeq 4000	abyss	yes	905	21501	0	13	62
Hippocampus_procerus_Australia1	Hippocampus whitei	Kuiter	2001	Queensland, Australia	Syngnathidae	This study	SRR14738099	SAMN19535495	HIPPRO	Illumina HiSeq 4000	HIPPRO_L002_R1_001.fastq.gz	HIPPRO_L002_R2_001.fastq.gz	SRP322792	PRJNA734786		Australia: South West Wall, Gold Coast, Queensland	26-Nov-2014	CAS	CAS:ICH 241512	HH-1780		Graham Short, Healy Hamilton	Graham Short	27.57235 S 153.24440 E		Illumina HiSeq 4000	spades	yes	804	6016	0	224	116
Hippocampus_procerus_Australia2	Hippocampus whitei	Kuiter	2001	Queensland, Australia	Syngnathidae	This study	SRR14738100	SAMN19535496	HH-1781	Illumina MiSeq	HH-1781_S21_L001_R1_001.fastq.gz	HH-1781_S21_L001_R2_001.fastq.gz	SRP322792	PRJNA734786		Australia: Broadwater, Southport, Gold Coast, Queensland	26-Nov-2014	CAS	CAS:ICH 241513	HH-1781	-5 m	Graham Short, Healy Hamilton	Graham Short	27.956523 S 153.412225 E		Illumina MiSeq	spades	yes	972	2448	0	19	115
Hippocampus_reidi_unknown	Hippocampus reidi	Ginsburg	1933	Caribbean	Syngnathidae	Longo et al. 2017	SRR5439633								hippocampus_reidi_CEO53	Unknown		Longo et al. (2017)	SHEDD 2013-1599							NextSeq 150bp PE	spades	yes	906	1379	0	3	103
Hippocampus_queenslandicus_Australia	Hippocampus spinosissimus	Horne	2001	Queensland, Australia	Syngnathidae	This study	SRR14738101	SAMN19535497	RM3048	Illumina MiSeq	RM3048_S33_L001_R1_001.fastq.gz	RM3048_S33_L001_R2_001.fastq.gz	SRP322792	PRJNA734786		Australia: off Townsville, Queensland	1-Nov-2005	RM	RM<CAN>:3048			Queensland Department of Primary Industry Fisheries	S. Lourie	19 S 147.5 E		Illumina MiSeq	spades	yes	827	974	0	5	113
Hippocampus_reidi_Florida	Hippocampus reidi	Ginsburg	1933	Caribbean	Syngnathidae	This study	SRR14738102	SAMN19535498	HIPREI	Illumina HiSeq 4000	HIPREI_L002_R1_001.fastq.gz	HIPREI_L002_R2_001.fastq.gz	SRP322792	PRJNA734786		USA: Blue Heron Bridge, FL	09-Feb-2009	personal collection	personal:HH-1244	HH-1244		Healy Hamilton				Illumina HiSeq 4000	spades	yes	978	2313	0	14	111
Hippocampus_spinosissimus_Malaysia	Hippocampus spinosissimus	Weber	1913	Sapeh Strait	Syngnathidae	This study	SRR14738103	SAMN19535499	HIPSPI1	Illumina HiSeq 4000	HIPSPI1_L002_R1_001.fastq.gz	HIPSPI1_L002_R2_001.fastq.gz	SRP322792	PRJNA734786		Malaysia		personal collection	personal	Hippocampus spinosissimus Malaysia						Illumina HiSeq 4000	spades	yes	970	2629	0	16	111
Hippocampus_spinosissimus_Taiwan	Hippocampus spinosissimus	Weber	1913	Sapeh Strait	Syngnathidae	This study	SRR14738104	SAMN19535500	RM2745	Illumina MiSeq	RM2745_S32_L001_R1_001.fastq.gz	RM2745_S32_L001_R2_001.fastq.gz	SRP322792	PRJNA734786		Taiwan: I-Lan	09-May-2001	RM	RM<CAN>:2745			Li-Shu Chen	S. Lourie	24.77 N 121.75 E		Illumina MiSeq	spades	yes	947	1860	0	19	118
Hippocampus_spinosissimus_unknown	Hippocampus spinosissimus	Weber	1913	Sapeh Strait	Syngnathidae	This study	SRR14738105	SAMN19535501	HIPTRI1	Illumina HiSeq 4000	HIPTRI1_L002_R1_001.fastq.gz	HIPTRI1_L002_R2_001.fastq.gz	SRP322792	PRJNA734786		Unknown		BMUW	UW:153297			Customs seizure				Illumina HiSeq 4000	abyss	yes	1025	10436	0	11	73
Hippocampus_subelongatus_Australia1	Hippocampus subelongatus	Castelnau	1873	Western Australia, Australia	Syngnathidae	This study	SRR14738106	SAMN19535502	RM2133	Illumina MiSeq	RM2133_S18_L001_R1_001.fastq.gz	RM2133_S18_L001_R2_001.fastq.gz	SRP322792	PRJNA734786		Australia		RM	RM<CAN>:2133							Illumina MiSeq	spades	yes	851	1106	0	8	111
Hippocampus_subelongatus_unknown	Hippocampus subelongatus	Castelnau	1873	Western Australia, Australia	Syngnathidae	Longo et al. 2017	SRR5439632								hippocampus_subelongatus_CEO131	Unknown		Longo et al. (2017)				Axel Meyer	Axel Meyer			NextSeq 150bp PE	abyss	yes	880	305615	0	9	37
Hippocampus_subelongatus_Australia2	Hippocampus subelongatus	Castelnau	1873	Western Australia, Australia	Syngnathidae	This study	SRR14738107	SAMN19535503	HIPELO	Illumina HiSeq 4000	HIPELO_L002_R1_001.fastq.gz	HIPELO_L002_R2_001.fastq.gz	SRP322792	PRJNA734786		Australia: Ammunition Jetty, Woodman Point, WA	6-Jun-2009	personal collection	personal:HH-1149	HH-1149		Healy Hamilton, Graham Short, Kevin Smith	Healy Hamilton, Graham Short	32.124308 S 115.759311 E	Collection_method=SCUBA, Station_number=2009#2-AM	Illumina HiSeq 4000	spades	yes	962	3076	0	13	120
Hippocampus_trimaculatus_Cambodia	Hippocampus trimaculatus	Leach	1814	Indian and Chinese seas	Syngnathidae	This study	SRR14738109	SAMN19535504	RM2878	Illumina MiSeq	RM2878_S38_L001_R1_001.fastq.gz	RM2878_S38_L001_R2_001.fastq.gz	SRP322792	PRJNA734786		Cambodia: Kep	2002	RM	RM<CAN>:2878			Isabel Beasley	S. Lourie	10.4806 N 104.32182 E		Illumina MiSeq	spades	yes	813	974	0	6	123
Hippocampus_trimaculatus_India	Hippocampus trimaculatus	Leach	1814	Indian and Chinese seas	Syngnathidae	This study	SRR14738110	SAMN19535505	RM2517	Illumina MiSeq	RM2517_S15_L001_R1_001.fastq.gz	RM2517_S15_L001_R2_001.fastq.gz	SRP322792	PRJNA734786		India: Tuticorin?, Tamil Nadu	22-Oct-1999	RM	RM<CAN>:2517			Allison Perry	A. Perry			Illumina MiSeq	spades	yes	856	1005	0	3	114
Hippocampus_trimaculatus_Japan	Hippocampus trimaculatus	Leach	1814	Indian and Chinese seas	Syngnathidae	This study	SRR14738111	SAMN19535506	HIPTRI2	Illumina HiSeq 4000	HIPTRI2-II_L002_R1_001.fastq.gz	HIPTRI2-II_L002_R2_001.fastq.gz	SRP322792	PRJNA734786		Japan: Uchinoura Bay, Kimotsuki, Kimotsuki-gun, Kagoshima	Aug-2015	KAUM	KAUM:I 80379		-39-35 m	Takuya Yanagigawa		31.275833 N 131.07483 E	Collection_method=set net	Illumina HiSeq 4000	spades	yes	959	2357	0	50	106
Hippocampus_trimaculatus_Malaysia	Hippocampus trimaculatus	Leach	1814	Indian and Chinese seas	Syngnathidae	This study	SRR14738112	SAMN19535507	HIPTRI3	Illumina HiSeq 4000	HIPTRI3-II_L002_R1_001.fastq.gz	HIPTRI3-II_L002_R2_001.fastq.gz	SRP322792	PRJNA734786		Malaysia		personal collection	personal	Hippocampus trimaculatus Malaysia						Illumina HiSeq 4000	spades	yes	954	1861	0	13	107
Hippocampus_trimaculatus_Philippines	Hippocampus trimaculatus	Leach	1814	Indian and Chinese seas	Syngnathidae	This study	SRR14738113	SAMN19535508	RM2022	Illumina MiSeq	RM2022_S34_L001_R1_001.fastq.gz	RM2022_S34_L001_R2_001.fastq.gz	SRP322792	PRJNA734786		Philippines: Nasingin?, Bohol		RM	RM<CAN>:2022				S. Lourie			Illumina MiSeq	spades	yes	893	1073	0	12	120
Hippocampus_whitei_Australia	Hippocampus whitei	Bleeker	1855	New South Wales, Australia	Syngnathidae	This study	SRR14738114	SAMN19535509	HIPWHI2	Illumina HiSeq 4000	HIPWHI2_L002_R1_001.fastq.gz	HIPWHI2_L002_R2_001.fastq.gz	SRP322792	PRJNA734786		Australia: Chowder Bay, NSW	16-Feb-2008	personal collection	personal:HH-0667	HH-0667		Graham Short	Graham Short		Station_number=HH2008-#2	Illumina HiSeq 4000	spades	yes	888	1287	0	4	113
Hippocampus_whitei_unknown	Hippocampus whitei	Bleeker	1855	New South Wales, Australia	Syngnathidae	This study	SRR14738115	SAMN19535510	HIP_WHI	Illumina HiSeq 2500	hip_whit_CTATGCTAAG_L002_R1_001.fastq.gz	hip_whit_CTATGCTAAG_L002_R2_001.fastq.gz	SRP322792	PRJNA734786		Unknown		personal collection	personal:Josefin Stiller							Illumina HiSeq 2500	abyss	yes	911	3799	0	3	86
Hippocampus_zosterae_Florida	Hippocampus zosterae	Jordan & Gilbert	1882	Florida, USA	Syngnathidae	This study	SRR14738116	SAMN19535511	HIPZOS1	Illumina HiSeq 4000	HIPZOS1-II_L002_R1_001.fastq.gz	HIPZOS1-II_L002_R2_001.fastq.gz	SRP322792	PRJNA734786		USA: Jaycee Park, Ft. Pierce, FL	15-Jul-2009	personal collection	personal:HH-1095	HH-1095		Graham Short	Beth Moore, Graham Short		Collection_method=Snorkeling	Illumina HiSeq 4000	spades	yes	965	2481	0	18	113
Histiogamphelus_cristatus_Australia	Histiogamphelus cristatus	(Macleay	1881)	Western Australia, Australia	Syngnathidae	This study	SRR14738117	SAMN19535512	HH-0381	Illumina HiSeq 4000	HH-0381_L002_R1_001.fastq.gz	HH-0381_L002_R2_001.fastq.gz	SRP322792	PRJNA734786		Australia: Normanville, SA	04-Mar-2010	personal collection	personal:HH-1381	HH-1381		Graham Short	Beth Moore, Graham Short		Collection_method=SCUBA	Illumina HiSeq 4000	abyss	yes	1045	60041	0	16	78
Hypselognathus_rostratus_Australia1	Hypselognathus rostratus	(Waite & Hale	1921)	South Australia, Australia	Syngnathidae	This study	SRR14738118	SAMN19535513	HYPROS1	Illumina HiSeq 4000	HYPROS1_L002_R1_001.fastq.gz	HYPROS1_L002_R2_001.fastq.gz	SRP322792	PRJNA734786		Australia: Normanville, SA	15-Jan-2015	NMV	NMV<AUS>:A 31413-001			Graham Short	Graham Short	35.4397 S 138.308 E		Illumina HiSeq 4000	abyss	yes	989	12780	0	18	57
Hypselognathus_rostratus_Australia3	Hypselognathus rostratus	(Waite & Hale	1921)	South Australia, Australia	Syngnathidae	This study	SRR14738120	SAMN19535514	HH-1179	Illumina HiSeq 4000	HH-1179_L002_R1_001.fastq.gz	HH-1179_L002_R2_001.fastq.gz	SRP322792	PRJNA734786		Australia: Victoria	18-Oct-1996	NMV	NMV<AUS>:A 28208-001			Greg Jenkins	Dianne Bray		Collection_method=plankton net	Illumina HiSeq 4000	abyss	yes	954	30398	0	12	75
Hypselognathus_rostratus_Australia2	Hypselognathus rostratus	(Waite & Hale	1921)	South Australia, Australia	Syngnathidae	Longo et al. 2017	SRR5439631								hypselognathus_rostratus_CEO108	Australia		Longo et al. (2017)				Axel Meyer	Axel Meyer			NextSeq 150bp PE	spades	yes	1029	4491	0	7	96
Ichthyocampus_carce_Malaysia	Ichthyocampus carce	(Hamilton	1822)	Ganges River	Syngnathidae	This study	SRR14738121	SAMN19535515	ICHCAR5	Illumina HiSeq 4000	ICHCAR5_L002_R1_001.fastq.gz	ICHCAR5_L002_R2_001.fastq.gz	SRP322792	PRJNA734786		Malaysia: Malang		personal collection	personal	spm2						Illumina HiSeq 4000	spades	yes	927	1234	0	4	105
Ichthyocampus_carce_Singapore	Ichthyocampus carce	(Hamilton	1822)	Ganges River	Syngnathidae	This study	SRR14738122	SAMN19535516	HIPCYA	Illumina HiSeq 4000	HIPCYA_L002_R1_001.fastq.gz	HIPCYA_L002_R2_001.fastq.gz	SRP322792	PRJNA734786		Singapore: Sungei Mandai	26-Oct-2012	LSU	LSUMZ:16783	LSUMZ:-F 5314		Heok Hee Ng, Prosanta Chakrabarty, W Ludt		1.4275 N 103.9293055556 E		Illumina HiSeq 4000	spades	yes	969	1699	0	41	111
Idiotropiscis_australe_Australia	Idiotropiscis australe	Waite & Hale	1921	South Australia, Australia	Syngnathidae	This study	SRR14738123	SAMN19535517	IDIAUS	Illumina MiSeq	IDIAUS_S12_L001_R1_001.fastq.gz	IDIAUS_S12_L001_R2_001.fastq.gz	SRP322792	PRJNA734786		Australia: Rapid Bay, South Australia		SAMA	SAMA:F14988							Illumina MiSeq	spades	yes	909	2590	0	79	122
Idiotropiscis_lumnitzeri_Australia1	Idiotropiscis lumnitzeri	Kuiter	2004	New South Wales, Australia	Syngnathidae	This study	SRR14738124	SAMN19535518	IDILUM	Illumina HiSeq 4000	IDILUM_L002_R1_001.fastq.gz	IDILUM_L002_R2_001.fastq.gz	SRP322792	PRJNA734786		Australia: Botany Bay, SW of Bare Island, NSW	3-Mar-2007	AM	AM:Ichthyology 44069.002		-18 m	Erik Schlaegl	Erik Schlaegl	33.992778 S 151.229722 E	Collection_method=SCUBA and dipnet; Length=12mm	Illumina HiSeq 4000	spades	yes	990	3292	0	13	112
Idiotropiscis_sp_NewZealand	Cylix tupareomanaia	Short & Trnski	2021	New Zealand	Syngnathidae	This study	SRR14738125	SAMN19535519	IDINEZ	Illumina MiSeq	IDINEZ_S18_L001_R1_001.fastq.gz	IDINEZ_S18_L001_R2_001.fastq.gz	SRP322792	PRJNA734786		New Zealand: Waiatapaua Bay, Whangaruru, Northland	1-Sep-2017	Auckland Museum Marine Collections	AIM:MA122275			Graham Short, Tom Trnski	Graham Short			Illumina MiSeq	abyss	yes	916	60430	0	14	32
Idiotropiscis_lumnitzeri_Australia2	Idiotropiscis lumnitzeri	Kuiter	2004	New South Wales, Australia	Syngnathidae	Longo et al. 2017	SRR5439630								idiotropiscis_lumnitzeri_CEO91	Australia: SW of Bare Island, Botany Bay, NSW		Longo et al. (2017)	AM:Ichthyology I.44069-005							NextSeq 150bp PE	spades	yes	980	6806	0	27	106
Kaupus_costatus_Australia	Kaupus costatus	(Waite & Hale	1921)	South Australia, Australia	Syngnathidae	This study	SRR14738126	SAMN19535520	HH-1174	Illumina HiSeq 4000	HH-1174_L002_R1_001.fastq.gz	HH-1174_L002_R2_001.fastq.gz	SRP322792	PRJNA734786		Australia: Gulf St Vincent, Yorke Peninsula, Coobowie, South Australia	16-Dec-1994	NMV	NMV<AUS>:A 26268-003	HH-1174		Marine and Freshwater Resources Institute	Norah Saarman	35.0466 S 137.729 E		Illumina HiSeq 4000	abyss	yes	971	21028	0	12	61
Leptoichthys_fistularius_Australia1	Leptoichthys fistularius	Kaup	1853	Western Australia, Australia	Syngnathidae	This study	SRR14738127	SAMN19535521	LEPFIS	Illumina HiSeq 4000	LEPFIS_L002_R1_001.fastq.gz	LEPFIS_L002_R2_001.fastq.gz	SRP322792	PRJNA734786		Australia		NMV	NMV<AUS>:A 26782-001	HH-1186						Illumina HiSeq 4000	spades	yes	914	2227	0	10	114
Leptoichthys_fistularius_Australia2	Leptoichthys fistularius	Kaup	1853	Western Australia, Australia	Syngnathidae	This study	SRR14738128	SAMN19535522	S24131	Illumina HiSeq 4000	S24131_L002_R1_001.fastq.gz	S24131_L002_R2_001.fastq.gz	SRP322792	PRJNA734786		Australia: Back Beach Bommie, Bremer Bay, Western Australia	11-Apr-2016	WAM	WAM:P 34614.002	WAM16-061		Greg Rouse, Josefin Stiller		34.3979 S 119.4036000 E	Notes=beach-washed	Illumina HiSeq 4000	spades	yes	940	4042	0	42	88
Leptonotus_elevatus_NewZealand	Leptonotus elevatus	(Hutton	1872)	New Zealand	Syngnathidae	This study	SRR14738129	SAMN19535523	LEPELE	Illumina HiSeq 4000	LEPELE_L002_R1_001.fastq.gz	LEPELE_L002_R2_001.fastq.gz	SRP322792	PRJNA734786		New Zealand: Leigh		personal collection	personal:GS002, HH-1812	GS002, HH-1812		Graham Short	Graham Short	36.288603 S 174.807532 E		Illumina HiSeq 4000	spades	yes	996	2060	0	14	112
Leptonotus_norae_NewZealand	Leptonotus norae	(Waite	1910)	New Zealand	Syngnathidae	This study	SRR14738131	SAMN19535524	LEPNOR	Illumina HiSeq 4000	LEPNOR_L002_R1_001.fastq.gz	LEPNOR_L002_R2_001.fastq.gz	SRP322792	PRJNA734786		New Zealand		personal collection	personal:Graham Short	NZ						Illumina HiSeq 4000	spades	yes	898	1126	0	4	125
Lissocampus_caudalis_NewZealand	Lissocampus caudalis	Waite & Hale	1921	South Australia, Australia	Syngnathidae	This study	SRR14738132	SAMN19535525	GS001	Illumina HiSeq 4000	GS001_L002_R1_001.fastq.gz	GS001_L002_R2_001.fastq.gz	SRP322792	PRJNA734786		New Zealand		personal collection	personal:GS001	GS001						Illumina HiSeq 4000	spades	yes	957	9139	0	92	98
Lissocampus_filum_NewZealand	Lissocampus filum	(Günther	1870)	New Zealand	Syngnathidae	This study	SRR14738133	SAMN19535526	LISFIL	Illumina HiSeq 4000	LISFIL_L002_R1_001.fastq.gz	LISFIL_L002_R2_001.fastq.gz	SRP322792	PRJNA734786		New Zealand: Auckland	15-Feb-2015	personal collection	personal:HH-1806	HH-1806		Kevin Conway		39.104428 S 177.242617 E		Illumina HiSeq 4000	spades	yes	944	2030	0	19	125
Maroubra_perserrata_Australia	Maroubra perserrata	Whitley	1948	New South Wales	Syngnathidae	This study	SRR14738134	SAMN19535527	HH-1272	Illumina HiSeq 4000	HH-1272_L002_R1_001.fastq.gz	HH-1272_L002_R2_001.fastq.gz	SRP322792	PRJNA734786		Australia: Nelson Bay, Port Stephens, New South Wales	7-Jul-2009	personal collection	personal:HH-1272	HH-1272	-11 m	Dave Harasti		32.7153167 S 152.1503167 E	Collection_method=SCUBA	Illumina HiSeq 4000	spades	yes	975	5642	0	23	104
Macroramphosus_gracilis_USA	Macroramphosus gracilis	(Lowe	1839)	Hawaii, USA	Centriscidae	Longo et al. 2017	SRR5439629								macroramphosus_gracilis_CEO68	USA: Atlantic Ocean		Longo et al. (2017)	KU:1119							NextSeq 150bp PE	spades	yes	1018	2234	0	7	124
Macroramphosus_scolopax_Japan	Macroramphosus scolopax	(Linnaeus	1758)	Mediterranean	Centriscidae	Longo et al. 2017	SRR5439628								macroramphosus_scolopax_CEO28	Japan		Longo et al. (2017)	PCW4570			Sarah Longo	Sarah Longo			NextSeq 150bp PE	spades	yes	1006	40973	0	21	125
Micrognathus_andersonii_Japan1	Micrognathus andersonii	(Bleeker	1858)	Indonesia	Syngnathidae	This study	SRR14738135	SAMN19535528	MICAND2	Illumina HiSeq 4000	MICAND2_L002_R1_001.fastq.gz	MICAND2_L002_R2_001.fastq.gz	SRP322792	PRJNA734786		Japan: off Nakanishi, Nishinioomote, Kumage-gun, Tanega-shima island, Osumi Islands, Kagoshima	16-Sep-2014	KAUM	KAUM:I 66139	KAUM: I. 66139	-0.5-2 m	Keita Koeda, Tomohiro Yoshida and Satokuni Tashiro		30.7385 N 130.9888 E	Collection_method=hand net	Illumina HiSeq 4000	spades	yes	881	1952	0	101	125
Micrognathus_andersonii_Japan2	Micrognathus andersonii	(Bleeker	1858)	Indonesia	Syngnathidae	This study	SRR14738136	SAMN19535529	MICAND3	Illumina HiSeq 4000	MICAND3_L002_R1_001.fastq.gz	MICAND3_L002_R2_001.fastq.gz	SRP322792	PRJNA734786		Japan: Henza Island Bridge, Okinawa	08-Aug-2009	personal collection	personal:HH-1207	HH-1207		Morgan McCarthy	Beth Moore	26.3320528 N 127.9265611 E		Illumina HiSeq 4000	abyss	yes	974	16576	0	13	61
Micrognathus_crinitus_Mexico	Halicampus crinitus	(Jenyns	1842)	Brazil	Syngnathidae	This study	SRR14738137	SAMN19535530	HH-1259	Illumina HiSeq 4000	HH-1259_L002_R1_001.fastq.gz	HH-1259_L002_R2_001.fastq.gz	SRP322792	PRJNA734786		Mexico: Cozumel	Nov-2009	personal collection	personal:HH-1259	HH-1259		Graham Short, Healy Hamilton	Beth Moore, Norah Saarman	20.50188 N 86.96281 W	Collection_method=SCUBA	Illumina HiSeq 4000	abyss	yes	807	114555	0	183	40
Micrognathus_natans_NewCaledonia	Micrognathus natans	Dawson	1982	Fiji	Syngnathidae	This study	SRR14738138	SAMN19535531	HH-0828	Illumina HiSeq 4000	HH-0828_L002_R1_001.fastq.gz	HH-0828_L002_R2_001.fastq.gz	SRP322792	PRJNA734786		New Caledonia: Channel between Iles aux Canards and Noumea	06-Oct-2008	personal collection	personal:HH-0828	HH-0828		Graham Short, Healy Hamilton	Beth Moore, Norah Saarman	22.5769444 S 166.6822222 E	Collection_method=SCUBA	Illumina HiSeq 4000	spades	yes	970	2374	0	10	103
Microphis_aculeatus_Angola	Microphis aculeatus	(Kaup	1856)	west coast of Africa	Syngnathidae	This study	SRR14738139	SAMN19535532	MICACU	Illumina HiSeq 4000	MICACU_L002_R1_001.fastq.gz	MICACU_L002_R2_001.fastq.gz	SRP322792	PRJNA734786		Angola: Confluence	17-Oct-2007	SAIAB	SAIAB:84733	ES07F215				9.171389 S 13.368056 E		Illumina HiSeq 4000	abyss	yes	1021	2834	0	22	92
Microphis_aculeatus_Cameroon	Microphis aculeatus	(Bleeker	1854)	Indonesia	Syngnathidae	This study	SRR14738140	SAMN19535533	MICBRA1	Illumina HiSeq 4000	MICBRA1_L002_R1_001.fastq.gz	MICBRA1_L002_R2_001.fastq.gz	SRP322792	PRJNA734786		Cameroon: brackish stream ~100 m from Kribi, Sud Province		CUMV	CUMV:Fish 93443					2.968300 N 9.914200 E		Illumina HiSeq 4000	abyss	yes	988	24425	0	18	67
Microphis_aculeatus_SaoTome	Microphis brachyurus	(Bleeker	1854)	Indonesia	Syngnathidae	This study	SRR14738141	SAMN19535534	MICBRA5	Illumina HiSeq 4000	MICBRA5_L002_R1_001.fastq.gz	MICBRA5_L002_R2_001.fastq.gz	SRP322792	PRJNA734786		Sao Tome: Praia dos Governadores; near stream mouth	19-Apr-2012	CAS	CAS:ICH 234318	BS-1763		T. Iwamoto, B. Simison	Graham Short	1.600278 N 7.334722 E		Illumina HiSeq 4000	abyss	yes	953	30877	0	17	44
Microphis_brachyurus_Japan	Microphis brachyurus	(Bleeker	1854)	Indonesia	Syngnathidae	This study	SRR14738142	SAMN19535535	HH-1224	Illumina HiSeq 4000	HH-1224_L002_R1_001.fastq.gz	HH-1224_L002_R2_001.fastq.gz	SRP322792	PRJNA734786		Japan: Oura River, Okinawa	17-Jul-2009	CAS	CAS:ICH 235704	HH-1224		Morgan McCarthy				Illumina HiSeq 4000	abyss	yes	1002	33657	0	15	84
Microphis_brachyurus_lineatus_Guiana	Microphis lineatus	(Bleeker	1854)	Indonesia	Syngnathidae	This study	SRR14738143	SAMN19535536	MICBRA4	Illumina HiSeq 4000	MICBRA4_L002_R1_001.fastq.gz	MICBRA4_L002_R2_001.fastq.gz	SRP322792	PRJNA734786		French Guiana		personal collection	personal:HH-1808	HH-1808						Illumina HiSeq 4000	spades	yes	971	1554	0	6	111
Microphis_brachyurus_Vanuatu	Microphis brachyurus	(Bleeker	1854)	Indonesia	Syngnathidae	This study	SRR14738144	SAMN19535537	MICBRA3	Illumina HiSeq 4000	MICBRA3_L002_R1_001.fastq.gz	MICBRA3_L002_R2_001.fastq.gz	SRP322792	PRJNA734786		Vanuatu: Port Vila, Eton River	09-Mar-2014	AM	AM:Ichthyology I.46364-001	I.46364-001		Graham Short	Sally Elizabeth Reader	17.74541 S 168.56723 E		Illumina HiSeq 4000	spades	yes	974	1374	0	15	116
Microphis_cuncalus_unknown	Microphis cuncalus	(Hamilton	1822)	India	Syngnathidae	Longo et al. 2017	SRR5439625								microphis_cuncalus_CEO17	Unknown		Longo et al. (2017)	PCW4263			Aquarium hobby trade, Peter Wainwright	Peter Wainwright			NextSeq 150bp PE	spades	yes	969	82048	0	59	114
Microphis_deocata_unknown	Microphis deocata	(Hamilton	1822)	India	Syngnathidae	Longo et al. 2017	SRR5439624								microphis_deocata_CEO18	Unknown		Longo et al. (2017)	PCW4143			Aquarium hobby trade, Peter Wainwright	Peter Wainwright			NextSeq 150bp PE	spades	yes	885	1983	0	4	110
Microphis_brevidorsalis_Indonesia	Microphis brevidorsalis	(de Beaufort	1913)	Indonesia	Syngnathidae	This study	SRR14738145	SAMN19535538	MICBRE	Illumina HiSeq 4000	MICBRE-II_L002_R1_001.fastq.gz	MICBRE-II_L002_R2_001.fastq.gz	SRP322792	PRJNA734786		Indonesia: Wamaya, Blue Hole, Arguni	04-Nov-2010	CAS	CAS:ICH 235702	HH-1424		Mark Erdmann				Illumina HiSeq 4000	abyss	yes	1037	13837	0	22	67
Microphis_fluviatilis_Mozambique	Microphis fluviatilis	(Peters	1852)	Mozambique	Syngnathidae	This study	SRR14738146	SAMN19535539	MICFLU	Illumina HiSeq 4000	MIC_FLU-II_L002_R1_001.fastq.gz	MIC_FLU-II_L002_R2_001.fastq.gz	SRP322792	PRJNA734786		Mozambique: Zambezi River 4.9 km above Tete bridge	23-Aug-2010	SAIAB	SAIAB:97190	RC10-C013				16.13131 S 33.55593 E		Illumina HiSeq 4000	spades	yes	986	2323	0	16	115
Microphis_fluviatilis_SouthAfrica	Microphis fluviatilis	(Peters	1852)	Mozambique	Syngnathidae	This study	SRR14738147	SAMN19535540	SYNACU	Illumina HiSeq 4000	SYNACU_L002_R1_001.fastq.gz	SYNACU_L002_R2_001.fastq.gz	SRP322792	PRJNA734786		South Africa: Mzimvubu, Port St. Johns	29-Mar-2011	SAIAB	SAIAB:99430	OW10 E277				31.594817 S 29.526100 E		Illumina HiSeq 4000	spades	yes	992	2304	0	21	110
Microphis_jagorii_Philippines	Microphis jagorii	Peters	1868	Philippines	Syngnathidae	This study	SRR14738148	SAMN19535541	HH-1546	Illumina HiSeq 4000	HH-1546_L002_R1_001.fastq.gz	HH-1546_L002_R2_001.fastq.gz	SRP322792	PRJNA734786		Philippines: Lake Taal, Batangas		personal collection	personal.HH-1546	HH-1546				14.02211 N 120.97284 E		Illumina HiSeq 4000	spades	yes	1011	2536	0	19	108
Microphis_brachyurus_lineatus_Guatemala	Microphis lineatus	(Bleeker	1854)	Indonesia	Syngnathidae	Longo et al. 2017	SRR5439626								microphis_brachyurus1_CEO116	Guatemala		Longo et al. (2017)				Axel Meyer	Axel Meyer			NextSeq 150bp PE	spades	yes	992	30808	0	16	114
Microphis_leiaspis_Japan	Microphis leiaspis	(Bleeker	1854)	Indonesia	Syngnathidae	This study	SRR14738149	SAMN19535542	MICLEI	Illumina HiSeq 4000	MICLEI_L002_R1_001.fastq.gz	MICLEI_L002_R2_001.fastq.gz	SRP322792	PRJNA734786		Japan: NW Fisheries River, Ishiga		personal collection	personal:HH-1222	HH-1222						Illumina HiSeq 4000	spades	yes	1001	2292	0	13	115
Microphis_ocellatus_Indonesia	Microphis ocellatus	(Duncker	1910)	Ceylon	Syngnathidae	This study	SRR14738150	SAMN19535543	HH-0650	Illumina HiSeq 4000	HH-0650_L002_R1_001.fastq.gz	HH-0650_L002_R2_001.fastq.gz	SRP322792	PRJNA734786		Indonesia: Lampung, Sumatra		personal collection	personal:HH-0650	HH-0650				4.68 S 105.90 E		Illumina HiSeq 4000	spades	yes	943	9792	0	144	92
Minyichthys_myersi	Minyichthys myersi	(Herald & Randall)	1972	Cocos Island, Guam	Syngnathidae	This study	SRR14738152	SAMN19535544	BHAPAU	Illumina HiSeq 4000	BHAPAU_L002_R1_001.fastq.gz	BHAPAU_L002_R2_001.fastq.gz	SRP322792	PRJNA734786				CAS	CAS:ICH 241042	CAS BP						Illumina HiSeq 4000	spades	yes	950	5072	0	60	113
Mitotichthys_meraculus_Australia	Mitotichthys meraculus	Whitley	1948	Western Australia, Australia	Syngnathidae	This study	SRR14738153	SAMN19535545	MITMER-W	Illumina MiSeq	MITMER-W_S23_L001_R1_001.fastq.gz	MITMER-W_S23_L001_R2_001.fastq.gz	SRP322792	PRJNA734786		Australia: Perth coastal waters, Western Australia	22-Feb-2011	WAM	WAM:P 33859.001			P. Good	Glenn Moore		Collection_method=By hand	Illumina MiSeq	abyss	yes	1070	62595	0	12	66
Mitotichthys_semistriatus_Australia	Mitotichthys semistriatus	(Kaup	1856)	Tasmania, Australia	Syngnathidae	This study	SRR14738154	SAMN19535546	HH-1176	Illumina HiSeq 4000	HH-1176_L002_R1_001.fastq.gz	HH-1176_L002_R2_001.fastq.gz	SRP322792	PRJNA734786		Australia: Port Phillip Bay, Swan Bay near entrance, beside launching ramp, Victoria	02-Dec-2009	NMV	NMV<AUS>:A 29899-12	HH-1176	-1.5 m	Dianne J. Bray, Martin F. Gomon	Dianne J. Bray	38.2633 S 144.663 E		Illumina HiSeq 4000	abyss	yes	914	48648	0	9	59
Mulloidichthys_dentatus_Mexico	Mulloidichthys dentatus	(Gill	1862)	Baja California, Mexico	Mullidae	Longo et al. 2017	SRR5439623								mulloidichthys_dentatus_CEO43	Mexico: La Playita, Baja California Sur	19-Jun-2007	Longo et al. (2017)	SIO:Marine Vertebrates 07-88			J. Snow		23.033 N 109.517 W	Collection_method=surf net	NextSeq 150bp PE	abyss	yes	1024	178699	0	22	50
Mulloidichthys_martinicus_Curacao	Mulloidichthys martinicus	(Cuvier	1829)	Martinique	Mullidae	Longo et al. 2017	SRR5439622								mulloidichthys_martinicus_CEO27	Curacao		Longo et al. (2017)	PCW3433							NextSeq 150bp PE	abyss	yes	961	232970	0	31	53
Mulloidichthys_vanicolensis_Philippines	Mulloidichthys vanicolensis	(Valenciennes	1831)	Vanikoro Island	Mullidae	Longo et al. 2017	SRR5439621								mulloidichthys_vanicolensis_CEO44	Philippines: Aniliao/Maricaban Island		Longo et al. (2017)	SJL046							NextSeq 150bp PE	spades	yes	1031	23985	0	22	110
Mullus_auratus_USA	Mullus auratus	Jordan & Gilbert	1882	Florida, USA	Mullidae	Longo et al. 2017	SRR5439620								mullus_auratus_CEO95	USA: Atlantic Ocean		Longo et al. (2017)	KU:1229							NextSeq 150bp PE	abyss	yes	1042	136369	0	21	71
Nannocampus_pictus_Australia	Nannocampus pictus	(Duncker	1915)	Gulf of Mannar	Syngnathidae	This study	SRR14738155	SAMN19535547	NANPIC-R	Illumina MiSeq	NANPIC-R_S40_L001_R1_001.fastq.gz	NANPIC-R_S40_L001_R2_001.fastq.gz	SRP322792	PRJNA734786		Australia: Iron Peg Point, Rocky Point Road, New South Wales	20-Mar-2002	AM	AM:Ichthyology 41265-067	HH-0475		A. Gill, M, McGrouther, K. Parkinson		28.82667 S 153.61000 E		Illumina MiSeq	spades	yes	892	1041	0	8	111
Nerophis_lumbriciformis_France	Nerophis lumbriciformis	(Jenyns	1835)	United Kingdom	Syngnathidae	This study	SRR14738156	SAMN19535548	NERLUM	Illumina HiSeq 4000	NERLUM_L002_R1_001.fastq.gz	NERLUM_L002_R2_001.fastq.gz	SRP322792	PRJNA734786		France: Station biologique de Roscoff	10-Jun-2013	ZSM	ZSM:PIS-P-AA-0840	ZSM-PIS-P-AA-0840		practical course LMU	Christine Tiringer	48.727787 N 3.989169 W	Habitat=northern shore, below big rock at low tide	Illumina HiSeq 4000	abyss	yes	1007	9027	0	11	85
Nerophis_lumbriciformis_Spain	Nerophis lumbriciformis	(Jenyns	1835)	United Kingdom	Syngnathidae	This study	SRR14738157	SAMN19535549	NL3	Illumina HiSeq 4000	NL3_L002_R1_001.fastq.gz	NL3_L002_R2_001.fastq.gz	SRP322792	PRJNA734786		Spain: Cabo Estai, Vigo	2016	Projecto Hippoparques	None	NL3		Project Hippoparques		42.12 N 8.90 W		Illumina HiSeq 4000	spades	yes	948	2873	0	8	110
Nerophis_lumbriciformis_unknown	Nerophis lumbriciformis	(Jenyns	1835)	United Kingdom	Syngnathidae	This study	SRR14738158	SAMN19535550	NEROPH	Illumina HiSeq 4000	NEROPH_L002_R1_001.fastq.gz	NEROPH_L002_R2_001.fastq.gz	SRP322792	PRJNA734786		Unknown		personal collection	personal:HH-1811	HH-1811						Illumina HiSeq 4000	abyss	yes	999	13511	0	13	88
Nerophis_ophidion_Sweden	Nerophis ophidion	(Linnaeus	1758)	Europe	Syngnathidae	Longo et al. 2017	SRR5439618								nerophis_ophidion_CEO112	Sweden		Longo et al. (2017)				Axel Meyer	Axel Meyer			NextSeq 150bp PE	abyss	yes	1004	151039	0	11	72
Parupeneus_barberinoides_unknown	Parupeneus barberinoides	(Bleeker	1852)	Indonesia	Mullidae	Longo et al. 2017	SRR5439617								parupeneus_barberinoides_CEO30	Aquarium hobby trade		Longo et al. (2017)		PCW 1677						NextSeq 150bp PE	abyss	yes	978	184182	0	43	46
Parupeneus_barberinus_Philippines	Parupeneus barberinus	(Lacepède	1801)	Indonesia	Mullidae	Longo et al. 2017	SRR5439612								paupeneus_barberinus_CEO47	Philippines: Aniliao/Maricaban Island		Longo et al. (2017)		SJL072						NextSeq 150bp PE	abyss	yes	1022	272472	0	22	65
Parupeneus_cyclostomus_Philippines	Parupeneus cyclostomus	(Lacepède	1801)	Mauristius	Mullidae	Longo et al. 2017	SRR5439615								parupeneus_cyclostomus_CEO45	Philippines: Aniliao/Maricaban Island		Longo et al. (2017)		SJL074						NextSeq 150bp PE	abyss	yes	1091	106175	0	16	61
Parupeneus_multifasciatus_Philippines	Parupeneus multifasciatus	(Quoy & Gaimard	1825)	Hawaii, USA	Mullidae	Longo et al. 2017	SRR5439614								parupeneus_multifasciatus_CEO46	Philippines: Aniliao/Maricaban Island		Longo et al. (2017)		SJL003						NextSeq 150bp PE	spades	yes	1051	10230	0	14	101
Parupeneus_rubescens_SouthAfrica	Parupeneus rubescens	(Lacepède	1801)	Réunion	Mullidae	Longo et al. 2017	SRR5439613								parupeneus_rubescens_CEO66	South Africa: Umkomass, Steps, Aliwal Shoal		Longo et al. (2017)	SIO:Marine Vertebrates 04-51	SIO:04-51	-24 m	P.A. Heemstra, M.T. Craig, S. Warren		30.260 S 30.830 E	Collection_method=SCUBA, rotenone, Habitat=exposed reef, stones, gravel, pebble, sand, Station_number=PCH 2004-01	NextSeq 150bp PE	spades	yes	1028	46459	0	31	117
Parupeneus_trifasciatus_Palau	Parupeneus trifasciatus	(Lacepède	1801)	Unknown	Mullidae	Longo et al. 2017	SRR5439616								parupeneus_bifasciatus_CEO31	Palau: western outer reef		Longo et al. (2017)		PCW2157						NextSeq 150bp PE	spades	yes	1019	8391	0	16	119
Pegasus_volitans_unknown	Pegasus volitans	Linnaeus	1758	Unknown	Pegasidae	Longo et al. 2017	SRR5439611								pegasus_volitans_CEO58	Unknown		Longo et al. (2017)		PCW3792						NextSeq 150bp PE	spades	yes	843	2378	0	3	106
Penetopteryx_nanus_Belize	Penetopteryx nanus	(Rosén	1911)	Bahamas	Syngnathidae	This study	SRR14738159	SAMN19535551	USNM423090	Illumina MiSeq	USNM423090-G_S29_L001_R1_001.fastq.gz	USNM423090-G_S29_L001_R2_001.fastq.gz	SRP322792	PRJNA734786		Belize: lagoon, Carrie Bow Cay	29-Apr-2005	USNM	USNM:423090						Field_number=BLZ 5208	Illumina MiSeq	spades	yes	650	994	0	50	114
Phoxocampus_belcheri_Maldives	Phoxocampus belcheri	(Gilbert	1905)	Hawaii, USA	Syngnathidae	This study	SRR14738160	SAMN19535552	FESERY2	Illumina HiSeq 4000	FESERY2_L002_R1_001.fastq.gz	FESERY2_L002_R2_001.fastq.gz	SRP322792	PRJNA734786		Maldives: swimming pool opposite power station south east Male, Kaafu Atoll	12-Dec-2010	SAIAB	SAIAB:187719	MAL-237				4.169667 N 73.513333 E		Illumina HiSeq 4000	spades	yes	713	3566	0	378	136
Phoxocampus_diacanthus_Japan	Phoxocampus diacanthus	(Kaup	1856)	Japan	Syngnathidae	This study	SRR14738161	SAMN19535553	PHODIA	Illumina HiSeq 4000	PHODIA_L002_R1_001.fastq.gz	PHODIA_L002_R2_001.fastq.gz	SRP322792	PRJNA734786		Japan: Urata Beach, Nishino-omote City, Tanegashima I., Kagoshima Pref.	19-Sep-2013	NSMT	NSMT:P115579	NSMT-DNA 61220						Illumina HiSeq 4000	spades	yes	900	1358	0	13	89
Phoxocampus_diacanthus_Philippines1	Phoxocampus diacanthus	(Schultz	1943)	Samoa	Syngnathidae	This study	SRR14738163	SAMN19535554	PHOBEL1	Illumina HiSeq 4000	PHOBEL1_L002_R1_001.fastq.gz	PHOBEL1_L002_R2_001.fastq.gz	SRP322792	PRJNA734786		Philippines: Dive and Trek S., Mabini		personal collection	personal:HH-1574	HH-1574				13.80058 N 120.91132 E		Illumina HiSeq 4000	spades	yes	985	2592	0	12	115
Phoxocampus_diacanthus_Philippines2	Phoxocampus diacanthus	(Schultz	1943)	Samoa	Syngnathidae	This study	SRR14738164	SAMN19535555	PHODIA2	Illumina HiSeq 4000	PHODIA2_L002_R1_001.fastq.gz	PHODIA2_L002_R2_001.fastq.gz	SRP322792	PRJNA734786		Philippines: Bethlehem, Mabini		personal collection	personal:HH-1554	HH-1554						Illumina HiSeq 4000	spades	yes	982	3016	0	14	117
Phycodurus_eques_unknown	Phycodurus eques	(Günther	1865)	Australia	Syngnathidae	Longo et al. 2017	SRR5439610								phycodurus_eques_CEO50	Unknown		Longo et al. (2017)	SHEDD:2013-1592							NextSeq 150bp PE	abyss	yes	968	212398	0	18	58
Phyllopteryx_dewysea_Australia1	Phyllopteryx dewysea	Stiller, Wilson & Rouse	2015	Western Australia, Australia	Syngnathidae	This study	SRR14738165	SAMN19535556	holotype	Illumina MiSeq	nspegg39_S18_L001_R1_001.fastq.gz	nspegg39_S18_L001_R2_001.fastq.gz	SRP322792	PRJNA734786		Australia: Recherche Archipelago, Western Australia	10-Oct-2007	WAM	WAM:P 33223.002	R39	-51 m	Marine Futures Survey	Josefin Stiller			Illumina MiSeq	spades	yes	906	40035	0	131	119
Phyllopteryx_dewysea_Australia2	Phyllopteryx dewysea	Stiller, Wilson & Rouse	2015	Western Australia, Australia	Syngnathidae	This study	SRR14738166	SAMN19535557	P34641	Illumina MiSeq	P34641_S8_L001_R1_001.fastq.gz	P34641_S8_L001_R2_001.fastq.gz	SRP322792	PRJNA734786		Australia: Western Australia		WAM	WAM:P 34641							Illumina MiSeq	spades	yes	911	1100	0	8	125
Phyllopteryx_taeniolatus_Australia1	Phyllopteryx taeniolatus	(Lacepède	1804)	Australia	Syngnathidae	This study	SRR14738167	SAMN19535558	B7F	Illumina MiSeq	B7F_S14_L001_R1_001.fastq.gz	B7F_S14_L001_R2_001.fastq.gz	SRP322792	PRJNA734786		Australia: Bicheno, Tasmania		personal collection	None	B7F		Greg Rouse, Nerida Wilson				Illumina MiSeq	spades	yes	931	20680	0	70	115
Phyllopteryx_taeniolatus_Australia2	Phyllopteryx taeniolatus	(Lacepède	1804)	Australia	Syngnathidae	Longo et al. 2017	SRR5439609								phyllopteryx_taeniolatus_CEO83	Australia: Southend of lighthouse reef, NSW		Longo et al. (2017)	AM:Ichthyology I.45022-030							NextSeq 150bp PE	spades	yes	772	2571	0	2	103
Pseudophallus_mindii_Panama	Pseudophallus mindii	(Meek & Hildebrand	1923)	Panama	Syngnathidae	This study	SRR14738168	SAMN19535559	PSEMIN	Illumina HiSeq 4000	PSEMIN_L002_R1_001.fastq.gz	PSEMIN_L002_R2_001.fastq.gz	SRP322792	PRJNA734786		Panama: upstream off road to Errebanche Embera from Portobelo, Provincia de Colon		LSU	LSUMZ:15741	LSUMZ:-F 2041				9.43811111 N 79.730638888889 W		Illumina HiSeq 4000	spades	yes	981	2864	0	16	104
Pseudophallus_starksii_ElSalvador	Pseudophallus starksii	(Jordan & Culver	1895)	Mexico	Syngnathidae	This study	SRR14738169	SAMN19535560	PSESTA	Illumina HiSeq 4000	PSESTA_L002_R1_001.fastq.gz	PSESTA_L002_R2_001.fastq.gz	SRP322792	PRJNA734786		El Salvador: Rio Atiquisquillo, Canto Nacional San Diego, Departamento de La Libertad		LSU	LSUMZ:15072	LSUMZ:-F 2282				13.484472222 N 89.2458611111 W		Illumina HiSeq 4000	spades	yes	907	2182	0	86	117
Pseudupeneus_grandisquamis_Mexico	Pseudupeneus grandisquamis	(Gill	1863)	West coast of Central America	Mullidae	Longo et al. 2017	SRR5439607								pseudupeneus_grandisquamis_CEO41	Mexico: La Playita, Baja California Sur		Longo et al. (2017)	SIO:Marine Vertebrates 07-193	SIO:07-193	-20 ft	J. Snow		23.033 N 109.517 W	Collection_method=hook & line, or surf net	NextSeq 150bp PE	abyss	yes	1044	178931	0	18	71
Pseudupeneus_maculatus_Curacao	Pseudupeneus maculatus	(Bloch	1793)	Brazil	Mullidae	Longo et al. 2017	SRR5439608								pseudopeneus_maculatus_CEO55	Curacao		Longo et al. (2017)		PCW3687						NextSeq 150bp PE	abyss	yes	957	271076	0	29	42
Pugnaso_curtirostris_Australia1	Pugnaso curtirostris	(Castelnau	1872)	South Australia, Australia	Syngnathidae	This study	SRR14738170	SAMN19535561	HH-1382	Illumina HiSeq 4000	HH-1382_L002_R1_001.fastq.gz	HH-1382_L002_R2_001.fastq.gz	SRP322792	PRJNA734786		Australia: Normanville, South Australia	04-Mar-2010	personal collection	personal:HH-1382	HH-1382		Graham Short	Beth Moore, Graham Short			Illumina HiSeq 4000	abyss	yes	1042	122495	0	16	82
Pugnaso_curtirostris_Australia2	Pugnaso curtirostris	(Castelnau	1872)	South Australia, Australia	Syngnathidae	This study	SRR14738171	SAMN19535562	PUGCUR	Illumina HiSeq 4000	PUGCUR_L002_R1_001.fastq.gz	PUGCUR_L002_R2_001.fastq.gz	SRP322792	PRJNA734786		Australia: Normanville, South Australia	5-Jan-2016	personal collection	personal:HH-1817	HH-1817		Graham Short	Graham Short			Illumina HiSeq 4000	abyss	yes	1017	13220	0	14	71
Repomucenus_belcheri_Australia	Repomucenus belcheri	(Richardson	1844)	probably China	Callionymidae	Longo et al. 2017	SRR5439681								callionymus_belcheri_CEO149	Australia		Longo et al. (2017)							Station_number=NDF 01-13, Station 437, 18-2-13	NextSeq 150bp PE	abyss	yes	974	215065	0	16	73
Repomucenus_calcaratus_Australia	Repomucenus calcaratus	(Macleay	1881)	New South Wales, Australia	Callionymidae	Longo et al. 2017	SRR5439606								repomucenus_calcaratus1_CEO76	Australia: off Ballina, New South Wales		Longo et al. (2017)		I.44770-015						NextSeq 150bp PE	spades	yes	988	34144	0	13	111
Repomucenus_curvicornis_unknown	Repomucenus curvicornis	(Valenciennes	1837)	Réunion	Callionymidae	Longo et al. 2017	SRR5439680								callionymus_cornvicornis_CEO154	Unknown		Longo et al. (2017)								NextSeq 150bp PE	spades	yes	930	2059	0	5	116
Repomucenus_limiceps_Australia	Repomucenus limiceps	(Ogilby	1908)	Queensland, Australia	Callionymidae	Longo et al. 2017	SRR5439678								callionymus_limiceps_CEO152	Australia: Moreton Island		Longo et al. (2017)							Station_number=Leg 1 Shot #1 7-11-13	NextSeq 150bp PE	abyss	yes	982	212356	0	43	83
Repomucenus_lunatus_Taiwan	Repomucenus lunatus	(Temminck & Schlegel	1845)	Japan	Callionymidae	Longo et al. 2017	SRR5439605								repomucenus_lunatus1_CEO4	Taiwan: Ta Shi Fish Market, Ta Shi, Ta Shi, Yilan		Longo et al. (2017)		FMNH 121180						NextSeq 150bp PE	spades	yes	1030	5209	0	11	107
Siokunichthys_nigrolineatus_Philippines1	Siokunichthys nigrolineatus	Dawson	1983	Indonesia	Syngnathidae	This study	SRR14738172	SAMN19535563	HH-1594	Illumina HiSeq 4000	HH-1594_L002_R1_001.fastq.gz	HH-1594_L002_R2_001.fastq.gz	SRP322792	PRJNA734786		Philippines: Sepok Wall, Mabini	25-May-2011	personal collection	personal:HH-1594	HH-1594		Beth Moore, Healy Hamilton	Beth Moore, Healy Hamilton	13.68805 N 120.82719 E	Station_number=Hep-115, Collection_method=SCUBA	Illumina HiSeq 4000	spades	yes	978	2730	0	14	98
Siokunichthys_nigrolineatus_Philippines2	Siokunichthys nigrolineatus	Dawson	1983	Indonesia	Syngnathidae	Longo et al. 2017	SRR5439604								siokunichthys_nigrolineatus_CEO102	Philippines: Aniliao/Maricaban Island		Longo et al. (2017)	SJL085			Sarah Longo	Sarah Longo			NextSeq 150bp PE	spades	yes	970	4641	0	11	101
Solegnathus_dunckeri_Australia	Solegnathus dunckeri	Whitley	1927	Lord Howe, Australia	Syngnathidae	This study	SRR14738174	SAMN19535564	SOLDUN-G	Illumina MiSeq	SOLDUN-G_S9_L001_R1_001.fastq.gz	SOLDUN-G_S9_L001_R2_001.fastq.gz	SRP322792	PRJNA734786		Australia: Minnie Water, New South Wales	26-May-2009	AM	AM:Ichthyology 44874.002					29.76934 S 153.29631 E		Illumina MiSeq	spades	yes	762	937	0	10	97
Solegnathus_dunckeri_Australia2	Solegnathus dunckeri	Whitley	1927	Lord Howe, Australia	Syngnathidae	This study	SRR14738175	SAMN19535565	HH-0443	Illumina HiSeq 4000	HH-0443_L002_R1_001.fastq.gz	HH-0443_L002_R2_001.fastq.gz	SRP322792	PRJNA734786		Australia: Queensland	18-Oct-2004	personal collection	personal:HH-0443	HH-0443		Dept of Primary Industries & Fisheries, Quensland	Dept of Primary Industries & Fisheries, Quensland			Illumina HiSeq 4000	spades	yes	828	1754	0	1	104
Solegnathus_hardwickii_Malaysia	Solegnathus hardwickii	(Gray	1830)	China	Syngnathidae	This study	SRR14738176	SAMN19535566	SOLHAR1	Illumina HiSeq 4000	SOLHAR1_L002_R1_001.fastq.gz	SOLHAR1_L002_R2_001.fastq.gz	SRP322792	PRJNA734786		Malaysia		personal collection	personal	Solegnathus hardwickii Malaysia						Illumina HiSeq 4000	abyss	yes	1015	78137	0	9	89
Solegnathus_lettiensis_Australia	Solegnathus lettiensis	Bleeker	1860	Indonesia	Syngnathidae	This study	SRR14738177	SAMN19535567	SOLLET	Illumina HiSeq 4000	SOLLET_L002_R1_001.fastq.gz	SOLLET_L002_R2_001.fastq.gz	SRP322792	PRJNA734786		Australia: Western Australia		NMV	NMV<AUS>:A 29352-011							Illumina HiSeq 4000	spades	yes	1002	2075	0	15	107
Solegnathus_spinosissimus_NewZealand	Solegnathus spinosissimus	(Günther	1870)	Tasmania, Australia	Syngnathidae	This study	SRR14738178	SAMN19535568	SOLSPI	Illumina MiSeq	Solspin2_S11_L001_R1_001.fastq.gz	Solspin2_S11_L001_R2_001.fastq.gz	SRP322792	PRJNA734786		New Zealand: Milford Sound	May-2006	Auckland Museum Marine Collections	AIM:MA133942				Josefin Stiller			Illumina MiSeq	spades	yes	946	4602	0	19	100
Solenostomus_cyanopterus_Philippines	Solenostomus cyanopterus	Bleeker	1854	Indonesia	Solenostomidae	Longo et al. 2017	SRR5439603								solenostomus_cyanopterus_CEO37	Philippines: Aniliao/Maricaban Island		Longo et al. (2017)	SJL093			Sarah Longo	Sarah Longo			NextSeq 150bp PE	spades	yes	833	50836	0	12	89
Solenostomus_cyanopterus_TimorLeste	Solenostomus cyanopterus	Bleeker	1854	Indonesia	Solenostomidae	This study	SRR14738179	SAMN19535569	SOLCYA	Illumina MiSeq	SOLCYA_S5_L001_R1_001.fastq.gz	SOLCYA_S5_L001_R2_001.fastq.gz	SRP322792	PRJNA734786		Timor-Leste: east of Dili, halfway between Hera and Metinaro	23-Sep-2012	AM	AM:Ichthyology 46120.004			Mark McGrouther		8.5166667 S 125.7013889 E	Collection_method=Rotenone	Illumina MiSeq	abyss	yes	817	16312	0	60	52
Solenostomus_paegnius_Philippines	Solenostomus paegnius	Jordan & Thompson	1914	Japan	Solenostomidae	This study	SRR14738180	SAMN19535570	SOLENO	Illumina HiSeq 4000	SOLENO_L002_R1_001.fastq.gz	SOLENO_L002_R2_001.fastq.gz	SRP322792	PRJNA734786		Philippines: Oriental Mindoro, Puerto Galera Bay, Coco Beach	12-Apr-2015	CAS	CAS:ICH 240194		-20-55 ft	Miller, K. A., Cohen, S., Bedard, S., Ong, E., Comendador, J.		13.52660 N 120.96167 E		Illumina HiSeq 4000	abyss	yes	793	378944	0	19	47
Solenostomus_paradoxus_Philippines	Solenostomus paradoxus	(Pallas	1770)	Indonesia	Solenostomidae	Longo et al. 2017	SRR5439602								solenostomus_paradoxus_CEO42B	Philippines: Aniliao/Maricaban Island		Longo et al. (2017)	SJL060			Sarah Longo	Sarah Longo			NextSeq 150bp PE	abyss	yes	970	43915	0	22	78
Stigmatopora_argus_Australia	Stigmatopora argus	(Richardson	1840)	Tasmania, Australia	Syngnathidae	This study	SRR14738181	SAMN19535571	HH-1168	Illumina HiSeq 4000	HH-1168_L002_R1_001.fastq.gz	HH-1168_L002_R2_001.fastq.gz	SRP322792	PRJNA734786		Australia: Swan River Bridge, WA		personal collection	personal:HH-1168	HH-1168		Healy Hamilton, Graham Short	Beth Moore	32.036503 S 115.759278 E	Station_number=2009#2-SR, Collection_method=seine net	Illumina HiSeq 4000	spades	yes	900	6905	0	4	94
Stigmatopora_macropterygia_NewZealand	Stigmatopora macropterygia	Duméril	1870	New Zealand	Syngnathidae	This study	SRR14738182	SAMN19535572	STIMAC	Illumina HiSeq 4000	STIMAC_L002_R1_001.fastq.gz	STIMAC_L002_R2_001.fastq.gz	SRP322792	PRJNA734786		New Zealand		personal collection	personal:HH-1809	HH-1809						Illumina HiSeq 4000	spades	yes	920	2405	0	17	116
Stigmatopora_narinosa_Australia	Stigmatopora narinosa	Browne & Smith	2007	South Australia, Australia	Syngnathidae	This study	SRR14738183	SAMN19535573	STINAR-b	Illumina HiSeq 4000	STINAR-b_L002_R1_001.fastq.gz	STINAR-b_L002_R2_001.fastq.gz	SRP322792	PRJNA734786		Australia: Normalville, South Australia		personal collection	personal:HH-1819	HH-1819						Illumina HiSeq 4000	abyss	yes	971	77258	0	24	62
Stigmatopora_nigra_Australia	Stigmatopora nigra	Kaup	1856	Tasmania, Australia	Syngnathidae	This study	SRR14738185	SAMN19535574	STINIG2	Illumina HiSeq 4000	STINIG2_L002_R1_001.fastq.gz	STINIG2_L002_R2_001.fastq.gz	SRP322792	PRJNA734786		Australia: Deception Bay, Queensland	20-Nov-2014	CAS	CAS:ICH 241503	HH-1762	-5 m	Graham Short, Healy Hamilton	Graham Short	27.189286 S 153.111158 E		Illumina HiSeq 4000	spades	yes	929	5412	0	12	103
Stigmatopora_nigra_Dawson2_NewZealand	Stigmatopora cf. nigra (lineage nigra_2 sensu Dawson 2012)	Kaup	1856	Tasmania, Australia	Syngnathidae	This study	SRR14738186	SAMN19535575	STIARG	Illumina HiSeq 4000	STIARG_L002_R1_001.fastq.gz	STIARG_L002_R2_001.fastq.gz	SRP322792	PRJNA734786		New Zealand		personal collection	personal	Stigmatopora argus 6						Illumina HiSeq 4000	spades	yes	919	1738	0	10	113
Stigmatopora_nigra_unknown	Stigmatopora nigra	Kaup	1856	Tasmania, Australia	Syngnathidae	Longo et al. 2017	SRR5439601								stigmatopora_nigra1_CEO153	Unknown		Longo et al. (2017)	KEB 0315			KE Bemis				NextSeq 150bp PE	spades	yes	930	14146	0	26	105
Stipecampus_cristatus_Australia	Stipecampus cristatus	(McCulloch & Waite	1918)	South Australia, Australia	Syngnathidae	This study	SRR14738187	SAMN19535576	STICRI2	Illumina HiSeq 4000	STICRI2-II_L002_R1_001.fastq.gz	STICRI2-II_L002_R2_001.fastq.gz	SRP322792	PRJNA734786		Australia: Port Phillip Bay, St Leonards, Victoria	19-Apr-2010	NMV	NMV<AUS>:A 30962-5		-4 m	Neil Hutchinson	Dianne J. Bray	38.1828 S 144.719 E		Illumina HiSeq 4000	abyss	yes	1017	57904	0	13	89
Synchiropus_atrilabiatus_Pacific	Synchiropus atrilabiatus	(Garman	1899)	Panama Bay	Callionymidae	Longo et al. 2017	SRR5439599								synchiropus_atrilabiatus_CEO85	Pacific Ocean: eastern tropical		Longo et al. (2017)						03.8866667 N 102.2716667 W		NextSeq 150bp PE	abyss	yes	1014	161574	0	11	65
Synchiropus_goodenbeani_USA	Synchiropus goodenbeani	(Nakabo & Hartel	1999)	New York, USA	Callionymidae	Longo et al. 2017	SRR5439644								foetorepus_goodenbeani_CEO82	USA: Atlantic Ocean		Longo et al. (2017)								NextSeq 150bp PE	spades	yes	1001	84249	0	27	115
Synchiropus_masudai_Taiwan	Synchiropus masudai	(Nakabo	1987)	Japan	Callionymidae	Longo et al. 2017	SRR5439643								foetorepus_masudai_CEO74	Taiwan: Nan Fang Ao Fish Market, Nan Fang Ao, Yilan		Longo et al. (2017)								NextSeq 150bp PE	abyss	yes	923	154889	0	99	66
Synchiropus_moyeri_Palau	Synchiropus moyeri	Zaiser & Fricke	1985	Japan	Callionymidae	Longo et al. 2017	SRR5439598								synchiropus_moyeri_CEO89	Palau: fringing reef crest w/ channels on W side of Angaur Island, Angaur		Longo et al. (2017)								NextSeq 150bp PE	spades	yes	997	8250	0	26	115
Synchiropus_ocellatus_unknown	Synchiropus ocellatus	(Pallas	1770)	Indonesia	Callionymidae	Longo et al. 2017	SRR5439597								synchiropus_ocellatus_CEO24	Unknown		Longo et al. (2017)				Aquarium hobby trade				NextSeq 150bp PE	abyss	yes	992	222509	0	15	60
Synchiropus_picturatus_unknown	Synchiropus picturatus	(Peters	1877)	Papua New Guinea	Callionymidae	Longo et al. 2017	SRR5439596								synchiropus_picturatus_CEO23	Unknown		Longo et al. (2017)				Aquarium hobby trade				NextSeq 150bp PE	abyss	yes	944	239284	0	30	51
Synchiropus_splendidus_unknown	Synchiropus splendidus	(Herre	1927)	Philippines	Callionymidae	Longo et al. 2017	SRR5439595								synchiropus_splendidus_CEO135	Unknown		Longo et al. (2017)								NextSeq 150bp PE	abyss	yes	1011	171789	0	19	74
Synchiropus_stellatus_SouthAfrica	Synchiropus stellatus	Smith	1963	Mozambique	Callionymidae	Longo et al. 2017	SRR5439619								neosynchiropus_stellatus_CEO78	South Africa: Riann's Tombstone, Sodwana Bay		Longo et al. (2017)								NextSeq 150bp PE	spades	yes	997	5330	0	12	115
Syngnathoides_biaculeatus_Australia	Syngnathoides biaculeatus	(Bloch	1785)	East Indies	Syngnathidae	This study	SRR14738188	SAMN19535577	SYNBIA4	Illumina HiSeq 4000	SYNBIA4_L002_R1_001.fastq.gz	SYNBIA4_L002_R2_001.fastq.gz	SRP322792	PRJNA734786		Australia: Broadwater, Queensland	25-Nov-2014	CAS	CAS:ICH 241510	HH-1770	-1 m	Graham Short, Healy Hamilton	Graham Short	27.942267 S 153.410266 E		Illumina HiSeq 4000	spades	yes	976	2048	0	10	102
Syngnathoides_biaculeatus_Malaysia	Syngnathoides biaculeatus	(Bloch	1785)	East Indies	Syngnathidae	This study	SRR14738189	SAMN19535578	SYNBIA3	Illumina HiSeq 4000	SYNBIA3_L002_R1_001.fastq.gz	SYNBIA3_L002_R2_001.fastq.gz	SRP322792	PRJNA734786		Malaysia		personal collection	personal	Syngnathoides biaculeatus Malaysia						Illumina HiSeq 4000	spades	yes	997	3615	0	12	102
Syngnathoides_biaculeatus_unknown	Syngnathoides biaculeatus	(Bloch	1785)	East Indies	Syngnathidae	Longo et al. 2017	SRR5439594								syngnathoidees_biaculeatus1_CEO101	Unknown: aquarium hobby trade		Longo et al. (2017)	PCW 4486			Peter Wainwright	Peter Wainwright			NextSeq 150bp PE	spades	yes	898	1800	0	5	101
Syngnathoides_biaculeatus_unknown2	Syngnathoides biaculeatus	(Bloch	1785)	East Indies	Syngnathidae	This study	SRR14738190	SAMN19535579	SYNBIA	Illumina HiSeq 2500	syn_biac_GGCGAAGGTT_L002_R1_001.fastq.gz	syn_biac_GGCGAAGGTT_L002_R2_001.fastq.gz	SRP322792	PRJNA734786		Unknown		personal collection	personal:Josefin Stiller			Birch Aqaurium at Scripps Institution of Ocecanography				Illumina HiSeq 2500	abyss	yes	1002	64083	0	11	77
Syngnathus_abaster_Italy	Syngnathus abaster	Risso	1827	Mediterranean	Syngnathidae	Longo et al. 2017	SRR5439593								syngnathus_abaster_CEO125	Italy		Longo et al. (2017)				Axel Meyer	Axel Meyer			NextSeq 150bp PE	spades	yes	921	58317	0	19	120
Syngnathus_acus_Europe	Syngnathus acus	Linnaeus	1758	Europe	Syngnathidae	Longo et al. 2017	SRR5439592								syngnathus_acus_CEO109	Sweden or Wales		Longo et al. (2017)				Axel Meyer	Axel Meyer			NextSeq 150bp PE	spades	yes	959	18066	0	11	115
Syngnathus_acus_France	Syngnathus acus	Linnaeus	1758	Europe	Syngnathidae	This study	SRR14738191	SAMN19535580	SYNROS	Illumina HiSeq 4000	SYNROS_L002_R1_001.fastq.gz	SYNROS_L002_R2_001.fastq.gz	SRP322792	PRJNA734786		France: Station Biologique de Roscoff	17-Jun-2013	ZSM	ZSM:PIS-P-AA-0839	ZSM-PIS-P-AA-0839		Practical course LMU	Christine Tiringer	48.727787 N 3.989169 W	Habitat=northern shore, below big rock at low tide	Illumina HiSeq 4000	spades	yes	962	1763	0	9	112
Syngnathus_acus_Spain	Syngnathus acus	Linnaeus	1758	Europe	Syngnathidae	This study	SRR14738192	SAMN19535581	SA3	Illumina HiSeq 4000	SA3_L002_R1_001.fastq.gz	SA3_L002_R2_001.fastq.gz	SRP322792	PRJNA734786		Spain: Arcade, Vigo	2016	Projecto Hippoparques	None	SA3		Projecto Hippoparques		42.30 N 8.63 W		Illumina HiSeq 4000	spades	yes	942	1932	0	16	113
Syngnathus_auliscus_USA	Syngnathus auliscus	(Swain	1882)	California, USA	Syngnathidae	Longo et al. 2017	SRR5439591								syngnathus_auliscus_CEO25	USA: San Elijo Lagoon by Visitor Center (ca 1 km from ocean), San Diego Co., CA	16-Jun-2009	Longo et al. (2017)	SIO:Marine Vertebrates 09-234-1		<-1.5 m	HJ. Walker & party		33.013 N 117.262 W	Collection_method=black nets & seine	NextSeq 150bp PE	spades	yes	961	11471	0	16	108
Syngnathus_californiensis_USA1	Syngnathus californiensis	Storer	1845	California, USA	Syngnathidae	This study	SRR14738193	SAMN19535582	SYNLEP	Illumina HiSeq 2500	syn_lept_GCCTTCAGGA_L002_R1_001.fastq.gz	syn_lept_GCCTTCAGGA_L002_R2_001.fastq.gz	SRP322792	PRJNA734786		USA: San Diego, CA		personal collection	personal:Josefin Stiller:S23651	S23651		Birch Aqaurium at Scripps Institution of Ocecanography				Illumina HiSeq 2500	abyss	yes	984	5733	0	5	85
Syngnathus_californiensis_USA2	Syngnathus californiensis	Storer	1845	California, USA	Syngnathidae	Longo et al. 2017	SRR5439590								syngnathus_californensis_CEO56	USA: near SIO, La Jolla, San Diego Co., CA	18-Jun-2002	Longo et al. (2017)	SIO:Marine Vertebrates 02-71		-3-12 m	M Craig, J Fodrie, M Newman, SIO grad. students		32.867 N 117.250 W	Collection_method=Otter trawl	NextSeq 150bp PE	spades	yes	979	12230	0	13	110
Syngnathus_caribbaeus_Florida	Syngnathus caribbaeus	Dawson	1979	Caribbean	Syngnathidae	This study	SRR14738194	SAMN19535583	SYNCARIBB	Illumina HiSeq 4000	SYNCARIBB-II_L002_R1_001.fastq.gz	SYNCARIBB-II_L002_R2_001.fastq.gz	SRP322792	PRJNA734786		USA: Oak Hill, FL		personal collection	personal:HH-0521	HH-0521						Illumina HiSeq 4000	spades	yes	959	2147	0	17	116
Syngnathus_carinatus_GulfCalifornia	Syngnathus carinatus	(Gilbert	1892)	Gulf of California, Mexico	Syngnathidae	This study	SRR14738196	SAMN19535584	SYNCARINA	Illumina HiSeq 4000	SYNCARINA_L002_R1_001.fastq.gz	SYNCARINA_L002_R2_001.fastq.gz	SRP322792	PRJNA734786		Mexico: Baja California Norte	01-Mar-2014	SIO	SIO:Marine Vertebrates 14-76	S23874		Brad Erisman		31.000 N 114.867 W		Illumina HiSeq 4000	spades	yes	948	2011	0	15	117
Syngnathus_exilis_complex_California4	Syngnathus californiensis	Storer	1845	California, USA	Syngnathidae	Longo et al. 2017	SRR5439589								syngnathus_exilis_CEO57	USA: near SIO, La Jolla, San Diego County, CA	18-Jun-2002	Longo et al. (2017)	SIO:Marine Vertebrates 02-71-2		-3-12 m	M Craig, J Fodrie, M Newman, SIO grad. students		32.867 N 117.250 W	Collection_method=Otter trawl	NextSeq 150bp PE	spades	yes	896	1604	0	5	108
Syngnathus_exilis_complex_California2	Syngnathus californiensis	Storer	1845	California, USA	Syngnathidae	This study	SRR14738197	SAMN19535585	SYNSP.3	Illumina MiSeq	SYNSP3_S2_L001_R1_001.fastq.gz	SYNSP3_S2_L001_R2_001.fastq.gz	SRP322792	PRJNA734786		USA: San Diego, CA		personal collection	None	SYNSP3						Illumina MiSeq	spades	yes	851	1002	0	7	122
Syngnathus_exilis_complex_California3	Syngnathus californiensis	Storer	1845	California, USA	Syngnathidae	This study	SRR14738198	SAMN19535586	S23873	Illumina MiSeq	S23873_S4_L001_R1_001.fastq.gz	S23873_S4_L001_R2_001.fastq.gz	SRP322792	PRJNA734786		USA: San Diego, CA	18-Jun-2002	SIO	SIO:Marine Vertebrates 02-71	S23873	-3-12 m	M Craig, J Fodrie, M Newman, SIO grad. students		32.867 N 117.250 W	Collection_method=Otter trawl	Illumina MiSeq	spades	yes	901	1114	0	10	129
Syngnathus_exilis_complex_California5	Syngnathus californiensis	Storer	1845	California, USA	Syngnathidae	This study	SRR14738199	SAMN19535587	SYNEXI	Illumina HiSeq 4000	SYNEXI_L002_R1_001.fastq.gz	SYNEXI_L002_R2_001.fastq.gz	SRP322792	PRJNA734786		USA: off Coronado Island, San Diego County, CA	26-Feb-2011	SIO	SIO:Marine Vertebrates 11-363		-15 m	Phil Hastings & biology class		32.652 N 117.207 W	Collection_method=otter trawl	Illumina HiSeq 4000	spades	yes	959	2052	0	16	117
Syngnathus_exilis_complex_California6	Syngnathus californiensis	Storer	1845	California, USA	Syngnathidae	This study	SRR14738200	SAMN19535588	SYNGNA1	Illumina HiSeq 4000	SYNGNA1_L002_R1_001.fastq.gz	SYNGNA1_L002_R2_001.fastq.gz	SRP322792	PRJNA734786		USA: off Point Loma, San Diego County, CA	05-May-2001	SIO	SIO:Marine Vertebrates 01-74			Phil Hastings, Mark Ohman & party		32.683 N 117.233 W	Collection_method=Mocness & dipnet	Illumina HiSeq 4000	spades	yes	973	2624	0	13	111
Syngnathus_exilis_complex_California7	Syngnathus californiensis	Storer	1845	California, USA	Syngnathidae	This study	SRR14738201	SAMN19535589	SYNAUL1	Illumina HiSeq 4000	SYNAUL1_L002_R1_001.fastq.gz	SYNAUL1_L002_R2_001.fastq.gz	SRP322792	PRJNA734786		USA: Newport Harbor, CA		personal collection	personal:HH-1792	HH-1792				33.596957 N 117.879346 W		Illumina HiSeq 4000	abyss	yes	947	8174	0	11	51
Syngnathus_floridae_Maryland	Syngnathus floridae	(Jordan & Gilbert	1882)	Florida, USA	Syngnathidae	This study	SRR14738202	SAMN19535590	SYNFLO-c	Illumina HiSeq 4000	SYNFLO-c_L002_R1_001.fastq.gz	SYNFLO-c_L002_R2_001.fastq.gz	SRP322792	PRJNA734786		USA: Island Point, Assateague, MD		personal collection	personal:HH-1790	HH-1790		Graham Short, Healy Hamilton		38.213153 N 75.199839 W		Illumina HiSeq 4000	spades	yes	950	2048	0	12	119
Syngnathus_floridae_USA	Syngnathus floridae	(Jordan & Gilbert	1882)	Florida, USA	Syngnathidae	Longo et al. 2017	SRR5439588								syngnathus_floridae_CEO105	USA: VA or FL		Longo et al. (2017)				Axel Meyer	Axel Meyer			NextSeq 150bp PE	spades	yes	924	1719	0	6	109
Syngnathus_folletti_Brazil	Syngnathus folletti	Herald	1942	Uruguay	Syngnathidae	This study	SRR14738203	SAMN19535591	SYNFOL	Illumina MiSeq	SYNFOL_S19_L001_R1_001.fastq.gz	SYNFOL_S19_L001_R2_001.fastq.gz	SRP322792	PRJNA734786		Brazil		personal collection	personal:Josefin Stiller							Illumina MiSeq	spades	yes	917	1430	0	15	129
Syngnathus_fuscus_Massachusetts	Syngnathus fuscus	Storer	1839	Massachusetts, USA	Syngnathidae	This study	SRR14738204	SAMN19535592	HH-1231	Illumina HiSeq 4000	HH-1231_L002_R1_001.fastq.gz	HH-1231_L002_R2_001.fastq.gz	SRP322792	PRJNA734786		USA: Cape Cod, MA	Aug-2009	personal collection	personal:HH-1231	HH-1231		Healy Hamilton	Beth Moore, Graham Short			Illumina HiSeq 4000	abyss	yes	1013	46020	0	11	74
Syngnathus_fuscus_Virginia	Syngnathus fuscus	Storer	1839	Massachusetts, USA	Syngnathidae	Longo et al. 2017	SRR5439587								syngnathus_fuscus_CEO123	USA: VA		Longo et al. (2017)				Axel Meyer	Axel Meyer			NextSeq 150bp PE	spades	yes	851	1569	0	4	114
Syngnathus_leptorhynchus_Washington	Syngnathus leptorhynchus	Girard	1854	California, USA	Syngnathidae	Longo et al. 2017	SRR5439586								syngnathus_leptorhynchus_CEO12	USA: Friday Harbor Labs, WA		Longo et al. (2017)	PCW4090			Peter Wainwright	Peter Wainwright			NextSeq 150bp PE	spades	yes	973	6495	0	10	107
Syngnathus_louisianae_Florida1	Syngnathus louisianae	Günther	1870	Louisiana, USA	Syngnathidae	This study	SRR14738205	SAMN19535593	HH-1092	Illumina HiSeq 4000	HH-1092_L002_R1_001.fastq.gz	HH-1092_L002_R2_001.fastq.gz	SRP322792	PRJNA734786		USA: Jaycee Park, Ft. Pierce, FL	15-Jul-2009	personal collection	personal:HH-1092	HH-1092		Graham Short	Beth Moore, Graham Short			Illumina HiSeq 4000	abyss	yes	968	25839	0	12	56
Syngnathus_louisianae_Florida2	Syngnathus louisianae	Günther	1870	Louisiana, USA	Syngnathidae	Longo et al. 2017	SRR5439585								syngnathus_louisianae2_CEO104	USA: FL		Longo et al. (2017)				Axel Meyer	Axel Meyer			NextSeq 150bp PE	abyss	yes	818	170435	0	15	25
Syngnathus_louisianae_SouthCarolina	Syngnathus louisianae	Günther	1870	Louisiana, USA	Syngnathidae	This study	SRR14738207	SAMN19535594	MICBRA2	Illumina HiSeq 4000	MICBRA2_L002_R1_001.fastq.gz	MICBRA2_L002_R2_001.fastq.gz	SRP322792	PRJNA734786		USA: Murrell's Inlet, Horry County, SC		LSU	LSUMZ:17531	LSUMZ:-F 6588						Illumina HiSeq 4000	spades	yes	843	1197	0	2	118
Syngnathus_pelagicus_Florida1	Syngnathus pelagicus	Linnaeus	1758	France	Syngnathidae	This study	SRR14738208	SAMN19535595	SYNPEL	Illumina HiSeq 4000	SYNPEL_L002_R1_001.fastq.gz	SYNPEL_L002_R2_001.fastq.gz	SRP322792	PRJNA734786		USA: Blue Heron Bridge, FL	09-Feb-2009	personal collection	personal:HH-1081	HH-1081		Healy Hamilton	Beth Moore		Station_number=2009 #1	Illumina HiSeq 4000	spades	yes	954	2898	0	20	115
Syngnathus_pelagicus_Florida2	Syngnathus pelagicus	Linnaeus	1758	France	Syngnathidae	Longo et al. 2017	SRR5439584								syngnathus_pelagicus_CEO99	USA: Florida Keys, FL		Longo et al. (2017)	FLMNH:2006-0238							NextSeq 150bp PE	spades	yes	785	2114	0	2	117
Syngnathus_rostellatus_Sweden	Syngnathus rostellatus	Nilsson	1855	English channel	Syngnathidae	Longo et al. 2017	SRR5439583								syngnathus_rostellatus2_CEO110	Sweden		Longo et al. (2017)				Axel Meyer	Axel Meyer			NextSeq 150bp PE	spades	yes	911	3066	0	12	114
Syngnathus_schlegeli_Japan	Syngnathus schlegeli	Kaup	1856	Japan	Syngnathidae	This study	SRR14738209	SAMN19535596	SYNSCH	Illumina HiSeq 4000	SYNSCH_L002_R1_001.fastq.gz	SYNSCH_L002_R2_001.fastq.gz	SRP322792	PRJNA734786		Japan: Hazuma Beach, Matsuyama City	6-Jun-2009	personal collection	personal:HH-1217	HH-1217		Ziyusei Kanamoto	Beth Moore, Graham Short			Illumina HiSeq 4000	spades	yes	900	2455	0	22	110
Syngnathus_scovelli_Texas	Syngnathus scovelli	(Evermann & Kendall	1896)	Texas, USA	Syngnathidae	Longo et al. 2017	SRR5439582								syngnathus_scovelli_CEO71	USA: Christmas Bay, 7.3 km West of San Luis Pass Toll Booth on CR 257, then 0.3 km North on Amigo Lane, TX	24-Sep-1995	Longo et al. (2017)	KU:29751	KU:10031		Michael J. Grose, P. F. Sheridan, Lisa Ball		29.03 N 95.1 W		NextSeq 150bp PE	spades	yes	907	2667	0	12	110
Syngnathus_scovelli_unknown	Syngnathus scovelli	(Evermann & Kendall	1896)	Texas, USA	Syngnathidae	This study	SRR14738291	SAMN19535597	SYNSCO3	Illumina HiSeq 4000	SYNSCO3_L002_R1_001.fastq.gz	SYNSCO3_L002_R2_001.fastq.gz	SRP322792	PRJNA734786		Unknown		personal collection	personal:Josefin Stiller			Birch Aqaurium at Scripps Institution of Ocecanography			mortality 28-Feb-2014	Illumina HiSeq 4000	abyss	yes	1011	3920	0	21	74
Syngnathus_springeri_Florida	Syngnathus springeri	Herald	1942	Florida, USA	Syngnathidae	Longo et al. 2017	SRR5439581								syngnathus_springeri_CEO100	USA: south of St. Petersburg, FL		Longo et al. (2017)	2011 -0037							NextSeq 150bp PE	spades	yes	947	69973	0	22	114
Syngnathus_taenionotus_Italy	Syngnathus taenionotus	Canestrini	1871	Mediterranean	Syngnathidae	Longo et al. 2017	SRR5439580								syngnathus_taenionotus_CEO126	Italy		Longo et al. (2017)				Axel Meyer	Axel Meyer			NextSeq 150bp PE	abyss	yes	805	155829	0	13	24
Syngnathus_typhle_Europe	Syngnathus typhle	Linnaeus	1758	Europe	Syngnathidae	Longo et al. 2017	SRR5439579								syngnathus_typhle_CEO111	Italy or Sweden		Longo et al. (2017)				Axel Meyer	Axel Meyer			NextSeq 150bp PE	spades	yes	960	8018	0	13	107
Syngnathus_typhle_Greece	Syngnathus typhle	Linnaeus	1758	Europe	Syngnathidae	This study	SRR14738210	SAMN19535598	SYNTYP	Illumina HiSeq 4000	SYNTYP_L002_R1_001.fastq.gz	SYNTYP_L002_R2_001.fastq.gz	SRP322792	PRJNA734786		Greece: Aliki fishing harbor	31-Aug-2013	NRM	NRM: 64995			S.O. Kullander	S.O. Kullander	40.38 N 22.63 E		Illumina HiSeq 4000	spades	yes	948	2225	0	14	118
Syngnathus_typhle_Spain	Syngnathus typhle	Linnaeus	1758	Europe	Syngnathidae	This study	SRR14738211	SAMN19535599	ST1	Illumina HiSeq 4000	ST1_L002_R1_001.fastq.gz	ST1_L002_R2_001.fastq.gz	SRP322792	PRJNA734786		Spain: Arcade, Vigo	2016	Projecto Hippoparques	None	ST1		Projecto Hippoparques		42.30 N 8.63 W		Illumina HiSeq 4000	spades	yes	927	1720	0	18	115
Syngnathus_variegatus_BlackSea1	Syngnathus variegatus	Pallas	1814	Black Sea	Syngnathidae	This study	SRR14738212	SAMN19535600	SYNVAR	Illumina HiSeq 4000	SYNVAR_L002_R1_001.fastq.gz	SYNVAR_L002_R2_001.fastq.gz	SRP322792	PRJNA734786		Ukraine: Odessa Bay	26-Jun-2016	personal collection	personal:Josefin Stiller						Collection_code=N1, NWBS	Illumina HiSeq 4000	spades	yes	946	2203	0	14	119
Syngnathus_variegatus_BlackSea2	Syngnathus variegatus	Pallas	1814	Black Sea	Syngnathidae	This study	SRR14738292	SAMN19535601	SYNVAR2	Illumina HiSeq 4000	SYNVAR2_L002_R1_001.fastq.gz	SYNVAR2_L002_R2_001.fastq.gz	SRP322792	PRJNA734786		Ukraine: Odessa Bay	11-Jul-2016	personal collection	personal:Josefin Stiller						Collection_code=N2, NWBS	Illumina HiSeq 4000	spades	yes	957	2179	0	14	112
Syngnathus_variegatus_BlackSea3	Syngnathus variegatus	Pallas	1814	Black Sea	Syngnathidae	This study	SRR14738293	SAMN19535602	SYNABA	Illumina HiSeq 4000	SYNABA_L002_R1_001.fastq.gz	SYNABA_L002_R2_001.fastq.gz	SRP322792	PRJNA734786		Ukraine: Odessa Bay	14-Apr-2016	personal collection	personal:Josefin Stiller						Collection_code=NWBS	Illumina HiSeq 4000	spades	yes	970	3027	0	17	111
Taractichthys_longipinnis_SierraLeone	Taractichthys longipinnis	(Lowe	1843)	Madeira	OUTGROUP	Longo et al. 2017	SRR5439578								taractichthys_longipinnis_CEO67	Sierra Leone: 500 miles off		Longo et al. (2017)	KU:5406							NextSeq 150bp PE	abyss	yes	1060	200242	0	18	85
Trachyrhamphus_bicoarctatus_Australia	Trachyrhamphus bicoarctatus	(Bleeker	1857)	Indonesia	Syngnathidae	This study	SRR14738294	SAMN19535603	HH-1374	Illumina HiSeq 4000	HH-1374_L002_R1_001.fastq.gz	HH-1374_L002_R2_001.fastq.gz	SRP322792	PRJNA734786		Australia: Nelson Bay, New South Bay	23-Jan-2010	personal collection	personal:HH-1374	HH-1374		Graham Short			collection_method="SCUBA"	Illumina HiSeq 4000	abyss	yes	1028	46848	0	8	65
Trachyrhamphus_bicoarctatus_Philippines	Trachyrhamphus bicoarctatus	(Bleeker	1857)	Indonesia	Syngnathidae	Longo et al. 2017	SRR5439577								trachyrhamphus_bicoarctatus_CEO7	Philippines: Aniliao/Maricaban Island		Longo et al. (2017)	SJL070			Sarah Longo	Sarah Longo			NextSeq 150bp PE	abyss	yes	1018	164907	0	12	56
Trachyrhamphus_bicoarctatus_TimorSea	Trachyrhamphus bicoarctatus	(Bleeker	1857)	Indonesia	Syngnathidae	This study	SRR14738213	SAMN19535604	TRABIC1	Illumina MiSeq	TRABIC1_S27_L001_R1_001.fastq.gz	TRABIC1_S27_L001_R2_001.fastq.gz	SRP322792	PRJNA734786		Australia		MAGNT	MAGNT<AUS>: A01718	A01718				11.43305001 S 126.9370833 E	Site_code=46BD14	Illumina MiSeq	spades	yes	978	1149	0	8	102
Trachyrhamphus_longirostris_Malaysia	Trachyrhamphus longirostris	Kaup	1856	China	Syngnathidae	This study	SRR14738214	SAMN19535605	TRASER2	Illumina HiSeq 4000	TRASER2_L002_R1_001.fastq.gz	TRASER2_L002_R2_001.fastq.gz	SRP322792	PRJNA734786		Malaysia		personal collection								Illumina HiSeq 4000	spades	yes	990	3556	0	12	110
Trachyrhamphus_serratus_Taiwan	Trachyrhamphus serratus	(Temminck & Schlegel	1850)	India	Syngnathidae	This study	SRR14738215	SAMN19535606	TRASER1	Illumina HiSeq 4000	TRASER1_L002_R1_001.fastq.gz	TRASER1_L002_R2_001.fastq.gz	SRP322792	PRJNA734786		Taiwan: Dongshih Market		LSU	LSUMZ:13396	LSUMZ:-F 99				23.4530555556 N 120.1382777778 E		Illumina HiSeq 4000	spades	yes	989	2696	0	11	111
Upeneichthys_lineatus_Australia	Upeneichthys lineatus	(Bloch & Schneider	1801)	Probably New South Wales, Australia	Mullidae	Longo et al. 2017	SRR5439576								upeneichthys_lineatus_CEO63	Australia: Washerwomans Beach, New South Wales		Longo et al. (2017)	AM:Ichthyology I.45633-036							NextSeq 150bp PE	spades	yes	1041	3646	0	14	110
Upeneus_tragula_Philippines	Upeneus tragula	Richardson	1846	China	Mullidae	Longo et al. 2017	SRR5439575								upeneus_tragula_CEO48	Philippines: Aniliao/Maricaban Island		Longo et al. (2017)	SJL028							NextSeq 150bp PE	spades	yes	1015	37834	0	31	118
Urocampus_carinirostris_Australia	Urocampus carinirostris	Castelnau	1872	Victoria, Australia	Syngnathidae	This study	SRR14738296	SAMN19535607	HH-1379	Illumina HiSeq 4000	HH-1379_L002_R1_001.fastq.gz	HH-1379_L002_R2_001.fastq.gz	SRP322792	PRJNA734786		Australia: The Basin, Broken Bay, New South Wales	29-Dec-2009	personal collection	personal:HH-1379	HH-1379		Graham Short				Illumina HiSeq 4000	abyss	yes	922	61485	0	18	64
Urocampus_nanus_Japan	Urocampus nanus	Günther	1870	Japan	Syngnathidae	This study	SRR14738297	SAMN19535608	URONAN	Illumina HiSeq 4000	URONAN_L002_R1_001.fastq.gz	URONAN_L002_R2_001.fastq.gz	SRP322792	PRJNA734786		Japan: near Maizuru Fisheries Research Station, Nagahama, Maizuru City, Kyoto	13-Jun-2007	NSMT	NSMT:P79744	NSMT-DNA 12423						Illumina HiSeq 4000	spades	yes	858	2200	0	10	83
Vanacampus_phillipi_Australia1	Vanacampus phillipi	(Lucas	1891)	Victoria, Australia	Syngnathidae	Longo et al. 2017	SRR5439574								vanacampus_philippi_CEO106	Australia: Ammunition Jetty, Woodman Point, Western Australia		Longo et al. (2017)				Axel Meyer	Axel Meyer			NextSeq 150bp PE	abyss	yes	995	154292	0	14	64
Vanacampus_phillipi_Australia2	Vanacampus phillipi	(Lucas	1891)	Victoria, Australia	Syngnathidae	This study	SRR14738216	SAMN19535609	VANPHI	Illumina HiSeq 4000	VANPHI_L002_R1_001.fastq.gz	VANPHI_L002_R2_001.fastq.gz	SRP322792	PRJNA734786		Australia: Normalville	6-Jan-2016	personal collection	personal:HH-1822	HH-1822		Graham Short		35.4480944 S 138.3184000 E		Illumina HiSeq 4000	spades	yes	976	4244	0	14	119
Vanacampus_phillipi_Australia3	Vanacampus phillipi	(Lucas	1891)	Victoria, Australia	Syngnathidae	This study	SRR14738217	SAMN19535610	HH-1145	Illumina HiSeq 4000	HH-1145_L002_R1_001.fastq.gz	HH-1145_L002_R2_001.fastq.gz	SRP322792	PRJNA734786		Australia: Ammunition Jetty, Woodman Point, Western Australia	6-Jun-2009	personal collection	personal:HH-1145	HH-1145		Healy Hamilton, Graham Short, Norah Saarman, Kevin Smith	Beth Moore	32.1243083 S 115.7593111E		Illumina HiSeq 4000	abyss	yes	1007	16982	0	9	68
Vanacampus_poecilolaemus_Australia	Vanacampus poecilolaemus	(Peters	1868)	South Australia, Australia	Syngnathidae	Longo et al. 2017	SRR5439573								vanacampus_poecilolaemus_CEO107	Australia		Longo et al. (2017)				Axel Meyer	Axel Meyer			NextSeq 150bp PE	abyss	yes	983	156153	0	16	66
Vanacampus_vercoi_Australia	Vanacampus vercoi	(Waite & Hale	1921)	South Australia, Australia	Syngnathidae	This study	SRR14738298	SAMN19535611	VANVER	Illumina HiSeq 4000	VANVER_L002_R1_001.fastq.gz	VANVER_L002_R2_001.fastq.gz	SRP322792	PRJNA734786		Australia: Normalville	6-Jan-2016	personal collection	personal:HH-1821	HH-1821		Graham Short		35.4480944 S 138.3184000 E		Illumina HiSeq 4000	spades	yes	977	2678	0	13	118
